# Supplementary material for: Microtubule association of TRIM3 revealed by differential extraction proteomics
Source: J Cell Sci. 2024 Jan 31;137(2):jcs261522. doi: 10.1242/jcs.261522 (PMC10917062; doi:10.1242/jcs.261522)
Supplement: Table S1. Proteins identified by MS in control (Light labeled), Nocodazole (Medium labeled), and Taxol (Heavy labeled) treated cells after MT fraction isolation. Related to figure 2. Proteins that were identified/quantified in a single repeat were excluded. [file joces-137-261522-TableS1.xlsx]

## Sheet: Legend 
Microtubule association of TRIM3 revealed by differential extraction proteomics
Hannah Glover, Marta Mendes, Joana Gomes-Neto, Emma V. Rusilowicz-Jones, Daniel J. Rigden, Gunnar Dittmar, Sylvie Urbé, Michael J. Clague
Supplementary Table 1
Proteins identified by MS in control (Light labeled), Nocodazole (Medium labeled), and Taxol (Heavy labeled) treated cells after MT fraction isolation in 3 repeats (Set1, Set2, Set3).
Related to figure 2. Proteins that were identified/quantified in a single repeat were excluded.
"Hits" are defined as all proteins included in the cut-off as described in Figure 2A

## Sheet: Supplementary Table 1
Protein IDs	Protein names	Gene names	Hit	Ratio M/L normalized Set1 (Log2)	Ratio M/L normalized Set2 (Log2)	Ratio M/L normalized Set3 (Log2)	Ratio H/L normalized Set1 (Log2)	Ratio H/L normalized Set2 (Log2)	Ratio H/L normalized Set3 (Log2)	Average M/L Log2	Average H/L Log2	Peptides	Unique peptides	Peptides Set1	Peptides Set2	Peptides Set3	Unique peptides Set1	Unique peptides Set2	Unique peptides Set3	Sequence coverage [%]	Sequence coverage Set1 [%]	Sequence coverage Set2 [%]	Sequence coverage Set3 [%]	Intensity	Intensity L	Intensity M	Intensity H	Intensity Set1	Intensity L Set1	Intensity M Set1	Intensity H Set1	Intensity Set2	Intensity L Set2	Intensity M Set2	Intensity H Set2	Intensity Set3	Intensity L Set3	Intensity M Set3	Intensity H Set3
Q9NRG9	Aladin	AAAS		-0.308287	-0.223458	-0.0194628	-0.289616	-0.1031	0.230203	-0.178584	-0.0379323	19	19	14	7	17	14	7	17	49.5	36.8	16.7	45.2	2194600000	865000000	767480000	562130000	908310000	365170000	302330000	240810000	152360000	54159000	75128000	23074000	1133900000	445670000	390020000	298250000
Q2M2I8	AP2-associated protein kinase 1	AAK1		0.0651587	NaN	0.0764223	0.00374614	NaN	-0.488411	0.0708015	-0.221447	18	17	15	3	13	14	2	12	34	25.4	5	25.4	1789700000	742480000	603000000	444200000	1537300000	608530000	541830000	386970000	52285000	19977000	6853200	25455000	200060000	113970000	54315000	31775000
P49588	Alanine--tRNA ligase, cytoplasmic	AARS		0.129613	0.547746	-0.153077	-0.141892	0.323428	-0.369222	0.203777	-0.033161	24	24	19	11	11	19	11	11	35.4	27.4	19	15.9	1929300000	743250000	743540000	442470000	1100900000	408600000	458320000	233970000	257000000	82833000	74527000	99642000	571370000	251820000	210700000	108860000
Q9NY61	Protein AATF	AATF		-0.368961	-0.263404	-0.0746385	-0.543888	-0.129702	0.0992279	-0.230488	-0.167507	25	25	21	12	24	21	12	24	53.6	47.7	20.2	52.3	22537000000	8967000000	7764900000	5805000000	8159000000	3629300000	2776400000	1753300000	1874500000	653180000	549020000	672330000	12504000000	4684600000	4439500000	3379400000
P33527	Multidrug resistance-associated protein 1	ABCC1		0.0561673	NaN	0.167486	-0.115426	NaN	-0.432085	0.1129	-0.265084	11	11	8	1	10	8	1	10	12.7	10.9	1.4	12.1	4806000000	1862300000	1612700000	1330900000	3586300000	1416500000	1184400000	985370000	9406200	3075500	3445100	2885600	1210200000	442730000	424850000	342660000
O15439	Multidrug resistance-associated protein 4	ABCC4		0.758985	NaN	0.133564	0.779386	NaN	-0.555206	0.479903	0.261206	7	7	4	1	5	4	1	5	6.9	4.4	1.7	4.8	103380000	30576000	49744000	23066000	74241000	15822000	41421000	16998000	9802900	2813500	2942300	4047100	19341000	11940000	5380100	2020800
P28288	ATP-binding cassette sub-family D member 3	ABCD3		-0.185359	-0.0947261	-0.0433634	-0.203951	0.127633	0.00144197	-0.106627	-0.0185516	32	32	14	9	32	14	9	32	50.7	32.3	23.8	50.7	9416800000	3672700000	3311600000	2432500000	1072400000	421480000	377560000	273320000	1655300000	489820000	615480000	549950000	6689200000	2761400000	2318500000	1609300000
P61221	ATP-binding cassette sub-family E member 1	ABCE1		0.272979	0.243182	-0.150385	0.281431	0.142479	-0.813195	0.134401	-0.0547319	18	18	9	7	17	9	7	17	41.2	25.2	20.9	39.6	1886000000	711540000	717750000	456670000	799620000	247290000	324800000	227520000	263810000	63813000	86467000	113530000	822530000	400440000	306480000	115610000
Q8NE71	ATP-binding cassette sub-family F member 1	ABCF1		0.344715	0.697774	-0.223357	0.191057	0.576474	-0.998241	0.321339	0.0627711	25	25	21	21	13	21	21	13	45.9	38.7	38.7	26.2	48134000000	16273000000	17660000000	14201000000	3666800000	1167600000	1483500000	1015700000	1857700000	402560000	722310000	732870000	42609000000	14703000000	15454000000	12452000000
Q9UG63	ATP-binding cassette sub-family F member 2	ABCF2		0.0768327	NaN	-0.0576919	0.266637	NaN	-1.55482	0.0111378	-0.373916	10	10	6	2	7	6	2	7	19.6	12	4.2	14.8	1602800000	592240000	608200000	402380000	962870000	314520000	361280000	287070000	57998000	21927000	12718000	23352000	581960000	255800000	234200000	91958000
Q9NUJ1	Mycophenolic acid acyl-glucuronide esterase, mitochondrial	ABHD10		0.301822	NaN	-0.300946	0.0292762	NaN	-0.637738	0.0316916	-0.266021	7	7	3	2	5	3	2	5	32	13.7	10.1	25.2	259410000	102980000	97270000	59161000	55195000	15643000	25334000	14218000	51004000	7485200	12425000	31094000	153210000	79852000	59511000	13849000
Q96IU4	Alpha/beta hydrolase domain-containing protein 14B	ABHD14B		0.306846	0.887915	-0.215932	-0.26557	0.53057	-0.444086	0.396339	0.00548143	7	7	6	3	6	6	3	6	51.9	39.5	23.8	39.5	1166800000	458420000	416630000	291710000	279060000	96841000	121660000	60561000	208190000	39875000	56910000	111410000	679500000	321700000	238060000	119740000
Q8IZP0	Abl interactor 1	ABI1		0.426104	NaN	0.0821576	0.146134	NaN	-0.573123	0.264356	-0.169128	12	10	8	1	12	7	1	10	31.3	20.5	3.5	31.3	1459600000	605180000	607540000	246840000	516060000	152710000	213560000	149790000	0	0	0	0	943500000	452470000	393980000	97047000
O14639	Actin-binding LIM protein 1	ABLIM1		0.0601858	-0.0294114	0.187514	-0.0503978	-0.0472341	-0.017826	0.0755189	-0.0384112	48	48	42	21	45	42	21	45	66.5	64.1	37.5	64.3	62811000000	22748000000	24095000000	15969000000	20201000000	7188000000	7921200000	5091600000	6093400000	2305500000	1841800000	1946100000	36517000000	13254000000	14332000000	8930800000
Q9ULW3	Activator of basal transcription 1	ABT1		-0.203635	-0.121063	-0.039859	-0.215412	0.0858325	0.276318	-0.11997	0.0629046	12	12	11	8	6	11	8	6	61.4	49.6	41.9	39	3197300000	1247600000	980530000	969080000	804250000	309740000	278210000	216300000	1306300000	475840000	369170000	461270000	1086700000	462060000	333160000	291500000
P42765	3-ketoacyl-CoA thiolase, mitochondrial	ACAA2		0.344715	NaN	-0.394942	-0.147186	NaN	-0.395094	0.0217782	-0.265821	11	11	11	3	6	11	3	6	48.9	48.9	10.3	27.2	922920000	351080000	362700000	209140000	520630000	158730000	232170000	129730000	119180000	28101000	55588000	35490000	283110000	164250000	74941000	43918000
Q13085	Acetyl-CoA carboxylase 1;Biotin carboxylase	ACACA		0.787014	1.24306	0.0508847	0.492725	1.0916	-0.875116	0.773546	0.444812	35	31	20	10	28	19	9	25	23.1	13.1	8.8	18.2	1875300000	693270000	921270000	260780000	825260000	173100000	501960000	150200000	133860000	23048000	62372000	48435000	916210000	497120000	356940000	62148000
Q9H845	Acyl-CoA dehydrogenase family member 9, mitochondrial	ACAD9		-0.0489196	0.117562	-0.315881	-0.115082	-0.000591626	-1.36138	-0.0715122	-0.37574	10	10	6	4	8	6	4	8	25.6	16.1	12.1	21.9	499530000	191800000	130050000	177670000	223410000	84939000	91112000	47364000	179510000	27578000	27443000	124490000	96598000	79280000	11499000	5818400
P45954	Short/branched chain specific acyl-CoA dehydrogenase, mitochondrial	ACADSB		NaN	0.638954	-0.282105	NaN	0.863859	-0.476458	0.250713	0.344056	2	2	0	1	2	0	1	2	6.7	0	4.9	6.7	49595000	33841000	8242200	7511800	0	0	0	0	7896400	1655200	2795600	3445600	41698000	32186000	5446600	4066200
P49748	Very long-chain specific acyl-CoA dehydrogenase, mitochondrial	ACADVL		0.637286	0.999206	-0.375572	0.0946415	0.923263	-0.572136	0.527771	0.277715	26	26	21	10	23	21	10	23	54.2	40.5	23.5	51	4813300000	1613800000	1991100000	1208400000	2555000000	707700000	1254800000	592580000	596030000	103320000	203030000	289680000	1662300000	802830000	533350000	326110000
Q15027	Arf-GAP with coiled-coil, ANK repeat and PH domain-containing protein 1	ACAP1		-0.191343	NaN	-0.0537782	-0.332771	NaN	-0.0256322	-0.120922	-0.171044	1	1	1	1	1	1	1	1	2.2	2.2	2.2	2.2	2307700000	869470000	800850000	637390000	1746200000	676090000	599540000	470580000	105710000	34375000	37162000	34172000	455790000	159010000	164140000	132640000
P24752	Acetyl-CoA acetyltransferase, mitochondrial	ACAT1		0.469469	0.322966	0.0392788	-0.0770715	0.273814	-0.0630474	0.288103	0.0539084	6	6	4	3	4	4	3	4	25.1	14.3	12.4	19	395110000	131200000	148240000	115680000	101270000	30196000	46715000	24359000	155100000	29173000	50702000	75226000	138740000	71826000	50824000	16094000
Q9BWD1	Acetyl-CoA acetyltransferase, cytosolic	ACAT2		0.181548	NaN	0.0126402	-0.000663792	NaN	-0.235739	0.0995645	-0.113419	9	9	7	2	8	7	2	8	49.4	36	8.6	46.9	2184700000	946940000	761190000	476570000	357630000	124050000	156790000	76782000	69532000	18485000	21104000	29942000	1757500000	804400000	583290000	369850000
Q9UKV3	Apoptotic chromatin condensation inducer in the nucleus	ACIN1		-0.382325	-0.286551	-0.00300393	-0.316061	-0.21073	0.0729976	-0.214809	-0.141748	65	65	58	52	54	58	52	54	48.1	45	43.6	44.8	84173000000	34112000000	28220000000	21841000000	35929000000	15605000000	12066000000	8258400000	9262300000	3562500000	2454900000	3244900000	38982000000	14945000000	13700000000	10338000000
P53396	ATP-citrate synthase	ACLY		0.444031	0.770702	-0.0723007	0.116232	0.473943	-0.600512	0.421379	0.0622691	20	20	17	10	8	17	10	8	26.7	22	13.3	9.6	4198800000	1504800000	1607700000	1086300000	3545000000	1266900000	1339100000	938990000	230050000	36861000	116000000	77193000	423760000	201100000	152550000	70112000
Q99798	Aconitate hydratase, mitochondrial	ACO2		0.329181	NaN	-0.280072	-0.089298	NaN	-0.544687	0.0564795	-0.299099	9	9	5	2	8	5	2	8	20.4	9.5	5.8	17.7	477470000	190640000	195120000	91709000	177550000	46681000	96212000	34657000	41203000	14497000	26706000	0	258720000	129460000	72204000	57052000
O00154	Cytosolic acyl coenzyme A thioester hydrolase	ACOT7		0.407733	NaN	0.218223	0.144307	NaN	0.00518438	0.316088	0.0764223	3	3	3	0	2	3	0	2	9.2	9.2	0	6.3	127780000	48433000	49564000	29780000	59389000	23975000	22569000	12846000	0	0	0	0	68387000	24458000	26995000	16934000
P24666	Low molecular weight phosphotyrosine protein phosphatase	ACP1		0.132379	NaN	-0.371254	-0.140619	NaN	-0.216971	-0.0975713	-0.17829	7	7	5	0	6	5	0	6	55.1	39.9	0	43.7	814760000	284480000	340920000	189360000	170320000	51638000	82871000	35806000	0	0	0	0	644440000	232840000	258040000	153550000
O95573;O60488	Long-chain-fatty-acid--CoA ligase 3	ACSL3		0.206143	NaN	0.0901759	-0.0603822	NaN	-0.278146	0.149324	-0.165159	14	14	8	2	12	8	2	12	36.2	21	6.8	28.8	820250000	310940000	316910000	192400000	219850000	67303000	93036000	59509000	29034000	6325000	10394000	12316000	571370000	237310000	213480000	120570000
P60709	Actin, cytoplasmic 1;Actin, cytoplasmic 1, N-terminally processed	ACTB		0.0676387	-0.0366887	0.538637	-0.0614206	-0.0219508	0.525768	0.212254	0.173307	46	2	41	41	37	2	2	2	90.4	90.4	88.8	89.6	40328000000	14530000000	13957000000	11841000000	10359000000	4018200000	3670800000	2670100000	12676000000	4462700000	3846700000	4366900000	17293000000	6049000000	6439500000	4804300000
Q562R1	Beta-actin-like protein 2	ACTBL2		-0.122978	-0.518246	0.257493	-0.250526	-0.505615	0.428035	-0.0934121	-0.0537183	16	2	13	14	13	1	2	1	33.2	27.7	32.7	27.7	1523200000	593770000	516870000	412560000	806510000	328760000	287250000	190500000	360560000	122750000	109290000	128510000	356130000	142260000	120320000	93553000
P68032;P62736;P63267;P68133	Actin, alpha cardiac muscle 1;Actin, aortic smooth muscle;Actin, gamma-enteric smooth muscle;Actin, alpha skeletal muscle	ACTC1;ACTA2;ACTG2;ACTA1		-0.0613152	-0.097116	0.239765	-0.17262	-0.100329	0.359184	0.0351969	0.048585	28	5	25	22	21	4	3	2	48.8	48.8	40.8	41.4	206040000000	77952000000	67065000000	61027000000	64552000000	24364000000	23325000000	16863000000	104460000000	40745000000	30062000000	33656000000	37028000000	12843000000	13677000000	10508000000
P63261	Actin, cytoplasmic 2;Actin, cytoplasmic 2, N-terminally processed	ACTG1		-0.0734084	-0.110464	0.209765	-0.235824	-0.0921095	0.24245	0.0158686	-0.0143296	46	2	41	41	37	2	2	2	90.4	90.4	88.8	89.6	3832900000000	1366600000000	1346500000000	1119800000000	1470700000000	559150000000	532320000000	379210000000	748980000000	255180000000	213290000000	280510000000	1613300000000	552250000000	600870000000	460130000000
O96019;O94805	Actin-like protein 6A	ACTL6A		-0.159702	-0.0745474	0.0532504	-0.235178	-0.129481	-0.0660951	-0.0576669	-0.141908	16	16	13	12	15	13	12	15	53.4	47.6	42.4	50.8	8528200000	3444300000	3100900000	1983000000	1959800000	808340000	717530000	433970000	1134900000	408880000	346090000	379880000	5433500000	2227000000	2037300000	1169200000
P12814;Q08043	Alpha-actinin-1	ACTN1		0.129217	-0.00881288	0.0539454	0.0735461	0.0340748	-0.218246	0.0592214	-0.0312039	92	58	83	83	79	51	53	47	88.7	84.4	87.2	87.2	1154000000000	408710000000	423540000000	321750000000	501190000000	167450000000	192390000000	141350000000	233700000000	78455000000	71880000000	83368000000	419100000000	162800000000	159270000000	97029000000
O43707	Alpha-actinin-4	ACTN4		0.0978804	-0.0832788	0.023894	0.0275787	0.0247452	-0.252277	0.0147409	-0.0608135	87	58	83	78	78	55	52	51	84.4	80.2	78.4	83.4	624600000000	225590000000	226710000000	172300000000	298030000000	102900000000	113690000000	81440000000	130760000000	45294000000	39675000000	45794000000	195810000000	77400000000	73347000000	45063000000
Q9NZ32	Actin-related protein 10	ACTR10		1.09963	NaN	0.656725	0.7433	NaN	-0.437311	0.895109	0.270535	8	8	5	1	7	5	1	7	32.1	18.5	6	29.3	243800000	69197000	127570000	47032000	94772000	24608000	49427000	20737000	6349200	0	0	6349200	142680000	44589000	78145000	19946000
P61163	Alpha-centractin	ACTR1A		1.052	1.0918	0.692874	0.358396	0.606726	-0.466237	0.956379	0.234154	14	8	13	8	8	8	4	4	57.2	54.5	39.6	38	2259900000	638060000	1164900000	456910000	710850000	145800000	375910000	189140000	482740000	118590000	237070000	127090000	1066300000	373660000	551940000	140690000
P61160	Actin-related protein 2	ACTR2		-0.279792	-0.160443	0.0230424	-0.246464	-0.0320346	0.571531	-0.133654	0.140604	19	19	17	13	13	17	13	13	56.9	52.3	47.5	45.7	10543000000	4154800000	3203700000	3184700000	3789200000	1477700000	1318700000	992850000	3935000000	1697700000	961150000	1276100000	2819000000	979470000	923900000	915660000
P61158;Q9P1U1;Q9C0K3	Actin-related protein 3	ACTR3		-0.320198	-0.273151	0.0899049	-0.273552	-0.0573917	0.41684	-0.155871	0.0580994	23	23	22	16	19	22	16	19	74.6	65.8	58.4	68.2	12986000000	4985600000	4041100000	3959600000	6219300000	2566400000	2096300000	1556600000	2206900000	848110000	465180000	893570000	4560200000	1571100000	1479600000	1509500000
Q9H9F9	Actin-related protein 5	ACTR5		NaN	0.124328	-0.0756112	NaN	-0.0548718	0.0885487	0.0278193	0.0186199	10	10	0	1	10	0	1	10	28.8	0	5.1	28.8	252570000	107650000	85052000	59863000	0	0	0	0	30024000	9285300	10535000	10204000	222540000	98366000	74517000	49659000
P55265	Double-stranded RNA-specific adenosine deaminase	ADAR		-0.23989	-0.146787	-0.0154034	-0.224975	-0.0784418	0.124063	-0.131076	-0.0526505	49	49	40	36	40	40	36	40	47.6	42.5	40.1	40.5	22030000000	9055100000	6989500000	5985400000	9741600000	4100100000	3296200000	2345300000	5830100000	2153400000	1635500000	2041200000	6458300000	2801600000	2057900000	1598900000
P35611	Alpha-adducin	ADD1		-0.449257	-0.36175	-0.155405	-0.29901	-0.00174672	0.0380147	-0.316816	-0.0799354	23	22	18	20	18	17	19	18	49.9	38.9	46	36.9	9323300000	3769100000	2780800000	2773300000	3975300000	1665900000	1305700000	1003600000	2532000000	946420000	609670000	975920000	2816000000	1156700000	865500000	793780000
Q9UEY8	Gamma-adducin	ADD3	Y	-0.368179	-0.443124	-0.213688	-0.223458	-0.218481	0.181675	-0.338475	-0.0739095	19	19	15	5	19	15	5	19	38.1	30.2	13.7	38.1	4415400000	1845500000	1349400000	1220400000	1288500000	606130000	391600000	290760000	491760000	179790000	130150000	181830000	2635200000	1059600000	827680000	747860000
P55263	Adenosine kinase	ADK		0.157302	NaN	-0.199106	0.00934717	NaN	-0.207411	-0.00992373	-0.0949649	7	7	5	2	4	5	2	4	25.4	15.5	11.3	18.2	1558800000	542870000	567910000	448010000	1045300000	311490000	408330000	325490000	34134000	0	16733000	17401000	479360000	231380000	142850000	105120000
Q9H2P0	Activity-dependent neuroprotector homeobox protein	ADNP		-0.220295	-0.1741	0.0729976	-0.558134	-0.0620832	0.0425043	-0.101283	-0.169766	51	51	43	26	46	43	26	46	59.6	52	34.7	55.4	16630000000	7362000000	5434900000	3832600000	10108000000	4758800000	3435500000	1914100000	2821900000	1211600000	639070000	971220000	3699200000	1391600000	1360300000	947290000
Q9NX46	Poly(ADP-ribose) glycohydrolase ARH3	ADPRHL2		-0.0662008	NaN	-0.258373	-0.358214	NaN	-0.346977	-0.15909	-0.352584	3	3	2	0	2	2	0	2	12.9	5.8	0	9.6	193140000	85465000	64330000	43340000	65783000	24517000	24761000	16506000	0	0	0	0	127350000	60949000	39569000	26834000
Q16186	Proteasomal ubiquitin receptor ADRM1	ADRM1		0.841007	0.417704	0.0779266	0.433066	0.135404	-0.882012	0.479438	-0.00428153	8	8	8	4	7	8	4	7	22.6	22.6	11.8	19.9	2701500000	951040000	1196000000	554520000	1365800000	360480000	640640000	364680000	230960000	96041000	95893000	39030000	1104800000	494520000	459460000	150800000
P30566	Adenylosuccinate lyase	ADSL		0.216982	0.480989	-0.158816	-0.0578721	0.77762	-0.421399	0.203205	0.189742	10	10	10	3	9	10	3	9	37.4	37.4	12	33.3	1508700000	595330000	556710000	356680000	713520000	255640000	291830000	166040000	87669000	16603000	26513000	44553000	707540000	323090000	238360000	146090000
Q9UHB7	AF4/FMR2 family member 4	AFF4		-0.561494	NaN	-0.105287	-0.394373	NaN	-0.148129	-0.315433	-0.266004	9	9	3	0	7	3	0	7	14.1	6.6	0	8.6	412920000	223680000	145790000	43447000	116180000	24293000	76857000	15033000	0	0	0	0	296730000	199390000	68932000	28415000
Q9Y4W6	AFG3-like protein 2	AFG3L2		0.0309716	NaN	-0.367322	-0.0483078	NaN	-1.41627	-0.154474	-0.575884	18	17	17	2	13	16	2	12	28.4	28.4	3.9	21.5	2314400000	1025500000	788500000	500400000	1557200000	607400000	521770000	428010000	20328000	3301800	4516600	12510000	736860000	414770000	262210000	59877000
Q6ULP2	Aftiphilin	AFTPH		-0.13984	-0.304469	-0.116457	0.0333701	-0.131108	-0.308269	-0.184528	-0.128608	18	18	12	13	11	12	13	11	29.1	20	21.6	20.4	2969900000	1126500000	875830000	967610000	1677700000	640510000	564980000	472230000	997390000	347420000	219520000	430450000	294830000	138570000	91327000	64932000
P52594	Arf-GAP domain and FG repeat-containing protein 1	AGFG1		0.467279	0.0615688	-0.00650678	0.586404	0.138552	-1.0855	0.189709	0.0349341	11	11	8	7	11	8	7	11	26.7	21.9	20.3	26.7	5696100000	2042000000	2429200000	1224900000	2252900000	526460000	1081700000	644780000	551820000	217840000	151660000	182310000	2891300000	1297700000	1195900000	397770000
Q8N302	Angiogenic factor with G patch and FHA domains 1	AGGF1		0.249627	-0.0626104	-0.270434	-0.142767	0.170438	-0.932637	-0.0118304	-0.231594	2	2	2	1	1	2	1	1	3.9	3.9	2.1	2.1	1054900000	383080000	405840000	266030000	581810000	193220000	249260000	139330000	234020000	76732000	70565000	86723000	239120000	113130000	86014000	39974000
Q9UKV8	Protein argonaute-2	AGO2		-0.0451039	-0.0705271	-0.367695	0.0094905	-0.00997457	-0.297857	-0.153858	-0.0927658	23	17	17	4	19	12	4	14	41.4	33.4	7	35.3	2428700000	1014300000	789720000	624650000	1029100000	363820000	375640000	289690000	256060000	88953000	70351000	96758000	1143500000	561560000	343730000	238200000
Q9H9G7;Q9HCK5	Protein argonaute-3	AGO3		0.0152121	-0.062279	NaN	0.395611	0.146264	NaN	-0.0230132	0.276318	9	4	7	2	5	2	2	1	19.1	12.1	7	9.2	122570000	48746000	36757000	37068000	65581000	22250000	23422000	19908000	49248000	18754000	13335000	17160000	7741600	7741600	0	0
O00468	Agrin;Agrin N-terminal 110 kDa subunit;Agrin C-terminal 110 kDa subunit;Agrin C-terminal 90 kDa fragment;Agrin C-terminal 22 kDa fragment	AGRN		NaN	0.1644	0.11929	NaN	-0.173271	-0.123245	0.142021	-0.148041	56	56	1	2	55	1	2	55	41.7	0.4	1.9	40.4	5414600000	2164900000	2028600000	1221200000	36401000	14507000	11778000	10116000	50015000	14290000	18996000	16728000	5328200000	2136100000	1997800000	1194300000
Q8WYP5	Protein ELYS	AHCTF1		0.175429	-0.016512	0.110898	-0.163543	0.176833	0.273695	0.0921262	0.107523	59	59	24	3	58	24	3	58	42	17.8	1.8	41	7946700000	2839400000	2880000000	2227300000	953980000	363780000	391280000	198920000	77692000	19016000	36970000	21706000	6915000000	2456600000	2451700000	2006700000
P23526	Adenosylhomocysteinase	AHCY		-0.0797372	-0.216636	-0.163623	-0.326172	-0.43014	-0.457633	-0.152228	-0.403529	14	14	14	5	10	14	5	10	37.5	37.5	14.8	27.8	3136700000	1473300000	1055600000	607820000	1736000000	706300000	647510000	382240000	156970000	60449000	63020000	33498000	1243700000	706530000	345050000	192080000
Q5TGY3	AT-hook DNA-binding motif-containing protein 1	AHDC1		-0.135824	-0.509758	-0.0899274	-0.261812	-0.332462	-0.236656	-0.2333	-0.276409	27	27	15	22	7	15	22	7	31.3	16.7	26.3	8.4	1621900000	693030000	518790000	410030000	978710000	421720000	330810000	226190000	344530000	158510000	78429000	107590000	298620000	112800000	109550000	76261000
Q09666	Neuroblast differentiation-associated protein AHNAK	AHNAK		0.399663	0.251568	0.176067	0.0581086	0.327112	-0.109359	0.278778	0.103263	428	425	300	341	420	299	340	417	82.9	74.4	79.6	82.2	2378400000000	870580000000	906200000000	601610000000	167120000000	54917000000	72290000000	39912000000	267500000000	72913000000	86845000000	107750000000	1943800000000	742750000000	747060000000	453960000000
Q8IVF2	Protein AHNAK2	AHNAK2		0.762646	0.49293	0.12075	0.264596	0.356595	-0.428644	0.482401	0.104185	195	193	57	88	186	57	88	184	67.1	29.8	41.6	63.3	64951000000	24879000000	26276000000	13796000000	4025900000	1119700000	1941000000	965170000	7024000000	1541800000	2616400000	2865800000	53901000000	22218000000	21719000000	9964600000
O95433	Activator of 90 kDa heat shock protein ATPase homolog 1	AHSA1		0.426855	NaN	0.129349	0.0739573	NaN	-0.0628063	0.285757	0.0071955	9	9	7	1	5	7	1	5	34.3	27.2	6.5	19.2	2471000000	871380000	956490000	643120000	718100000	246530000	305040000	166540000	62919000	0	62919000	0	1690000000	624850000	588530000	476580000
O95831	Apoptosis-inducing factor 1, mitochondrial	AIFM1		0.123534	0.0756011	-0.481384	0.0582472	0.335941	-1.15386	-0.0692046	-0.124052	23	23	17	12	19	17	12	19	49.3	35.9	28.9	43.1	4162600000	1765500000	1413600000	983540000	2058200000	727700000	788510000	541940000	806700000	267060000	234130000	305510000	1297800000	770780000	390910000	136080000
Q12904	Aminoacyl tRNA synthase complex-interacting multifunctional protein 1;Endothelial monocyte-activating polypeptide 2	AIMP1		0.253626	0.326997	0.137635	0.187514	0.359971	-0.31319	0.241515	0.105258	21	21	18	14	16	18	14	16	83.7	70.5	59.9	70.5	16518000000	6296300000	5930900000	4291100000	5677000000	1928800000	2240400000	1507700000	4434000000	1432300000	1329400000	1672300000	6407300000	2935200000	2361000000	1111100000
Q13155	Aminoacyl tRNA synthase complex-interacting multifunctional protein 2	AIMP2		0.242938	0.561693	0.151339	0.2529	0.509544	-0.34918	0.329602	0.18067	13	13	12	10	11	12	10	11	62.2	55.6	52.5	53.1	6132900000	2174500000	2244800000	1713700000	2374000000	724680000	958420000	690880000	1226200000	311280000	363950000	550980000	2532700000	1138500000	922380000	471840000
O00170	AH receptor-interacting protein	AIP		0.277866	NaN	-0.378588	-0.120937	NaN	-0.728813	-0.0133415	-0.393094	8	8	7	0	4	7	0	4	36.1	30.3	0	22.7	406310000	153410000	166750000	86149000	228450000	65060000	113950000	49436000	0	0	0	0	177860000	88347000	52797000	36713000
Q96IF1	LIM domain-containing protein ajuba	AJUBA		0.328147	NaN	0.420833	0.38405	NaN	0.0824301	0.375234	0.241108	15	15	5	2	14	5	2	14	49.8	11.2	5.2	48.3	1008200000	326010000	452450000	229730000	172210000	38648000	99689000	33876000	12735000	12735000	0	0	823240000	274630000	352760000	195850000
P00568;Q9Y6K8	Adenylate kinase isoenzyme 1	AK1		-0.00337986	0.52657	-0.529927	-0.0765998	0.51167	-0.289721	0.0615458	0.0895207	9	9	8	4	8	8	4	8	56.2	45.9	25.3	56.2	1209100000	538210000	370400000	300470000	361690000	126570000	142620000	92491000	218210000	52577000	81774000	83853000	629190000	359060000	146000000	124120000
P54819	Adenylate kinase 2, mitochondrial;Adenylate kinase 2, mitochondrial, N-terminally processed	AK2		0.1153	-0.00320634	-0.380747	0.0270125	0.119157	-0.598238	-0.0744968	-0.117391	15	15	13	10	15	13	10	15	74.9	74.5	62.3	74.9	7078300000	2884200000	2370400000	1823700000	1881400000	652880000	730400000	498120000	2106900000	674310000	621120000	811500000	3090000000	1557000000	1018800000	514110000
P27144	Adenylate kinase 4, mitochondrial	AK4		0.242572	NaN	-0.17119	-0.0329938	NaN	-0.196294	0.0504738	-0.112334	7	7	7	0	5	7	0	5	48.9	48.9	0	39.5	1156100000	456940000	429380000	269780000	571140000	182600000	242190000	146350000	0	0	0	0	584960000	274340000	187180000	123430000
Q92667	A-kinase anchor protein 1, mitochondrial	AKAP1		-0.100438	0.299948	-0.298176	-0.0677271	0.0762854	-1.12699	-0.0110403	-0.282608	7	7	6	2	3	6	2	3	12.5	9.9	3.7	4.2	466570000	176300000	147160000	143120000	173900000	71934000	55777000	46187000	271650000	94667000	83152000	93833000	21025000	9697300	8229600	3098000
Q02952	A-kinase anchor protein 12	AKAP12		1.12512	0.963104	0.245009	0.677801	0.489748	-0.74212	0.825324	0.26374	31	31	19	15	24	19	15	24	29.6	17.3	14.9	24	2917600000	917730000	1421200000	578640000	975390000	180650000	565570000	229180000	362510000	46266000	192950000	123300000	1579700000	690820000	662720000	226160000
Q9Y2D5	A-kinase anchor protein 2	AKAP2		-0.192975	-0.184605	-0.00769563	-0.121643	-0.308895	0.0514417	-0.125861	-0.118884	39	39	37	33	36	37	33	36	55.5	54.6	53.6	47.4	55112000000	21736000000	18254000000	15122000000	29765000000	11720000000	10220000000	7825500000	11703000000	4612900000	3513200000	3576700000	13644000000	5403500000	4520000000	3720200000
O43823	A-kinase anchor protein 8	AKAP8		-0.264305	-0.158719	-0.0351061	-0.239055	-0.128819	-0.0250596	-0.149665	-0.128335	28	28	25	15	24	25	15	24	59	52.6	30.8	48.1	10059000000	4123700000	3128300000	2807500000	4949600000	2037000000	1596400000	1316300000	1109200000	403550000	281450000	424200000	4000600000	1683100000	1250500000	1067000000
Q9ULX6	A-kinase anchor protein 8-like	AKAP8L		-0.116598	-0.0626104	0.0183493	-0.0504576	-0.267444	-0.136252	-0.0525508	-0.148641	18	18	18	7	12	18	7	12	34.1	34.1	16.7	28.8	6946100000	2846700000	2320900000	1778400000	3578900000	1452300000	1142600000	983980000	286220000	146120000	70530000	69566000	3081000000	1248300000	1107800000	724890000
Q99996	A-kinase anchor protein 9	AKAP9		-0.118022	-0.280492	-0.396973	0.0871912	0.201634	0.39846	-0.260607	0.234869	120	120	39	64	99	39	64	99	42.4	13.5	24.4	33.1	8549300000	3498800000	2066000000	2984500000	1256400000	549660000	367970000	338800000	1541600000	551590000	294360000	695600000	5751400000	2397600000	1403700000	1950100000
P15121;C9JRZ8	Aldose reductase	AKR1B1		0.125651	0.631523	-0.757769	-0.0749728	0.38084	-0.587403	0.107291	-0.0404771	15	15	14	5	8	14	5	8	54.7	52.2	33.2	32.6	3194000000	1307100000	1069100000	817750000	1249800000	460020000	491560000	298260000	525360000	114690000	168870000	241800000	1418800000	732400000	408700000	277690000
O43488;Q8NHP1	Aflatoxin B1 aldehyde reductase member 2	AKR7A2		0.1396	NaN	-0.367881	-0.144999	NaN	-0.60038	-0.0919403	-0.354796	5	5	3	2	3	3	2	3	24.2	16.7	9.5	15.6	375000000	155640000	132680000	86690000	96373000	27080000	47724000	21569000	12324000	12324000	0	0	266310000	116230000	84955000	65122000
Q13740	CD166 antigen	ALCAM		0.717824	1.40958	-0.0561612	0.182311	1.11363	-0.556202	0.810956	0.407331	22	22	20	14	14	20	14	14	52.1	50.1	39.8	31.6	7455400000	2353700000	3333600000	1768100000	4796300000	1225100000	2423800000	1147300000	741080000	55571000	334730000	350780000	1918100000	1073000000	575080000	269970000
P54886	Delta-1-pyrroline-5-carboxylate synthase;Glutamate 5-kinase;Gamma-glutamyl phosphate reductase	ALDH18A1		0.19131	0.184344	0.106348	0.251689	0.168	0.15549	0.161178	0.192363	30	30	20	8	28	20	8	28	54	38.2	18.7	48.2	10008000000	3455800000	3696300000	2856400000	3345100000	1133600000	1235700000	975780000	630420000	169480000	223490000	237460000	6033000000	2152700000	2237100000	1643200000
P30837;P00352;P47895;O94788	Aldehyde dehydrogenase X, mitochondrial	ALDH1B1		0.458382	NaN	-0.204133	-0.44491	NaN	-0.601059	0.164825	-0.520873	7	6	5	0	7	5	0	6	21.3	15.5	0	21.3	435120000	215000000	158740000	61379000	116980000	35616000	57830000	23535000	0	0	0	0	318130000	179380000	100910000	37844000
P04075;P05062	Fructose-bisphosphate aldolase A	ALDOA		0.260507	0.877195	-0.104279	-0.0994172	0.598937	-0.125069	0.402347	0.165631	31	25	30	18	26	24	16	23	90.7	84.3	76.1	82.1	47411000000	17649000000	17946000000	11816000000	16829000000	5899200000	6896900000	4033100000	5918300000	1445700000	2451200000	2021400000	24664000000	10304000000	8597600000	5761700000
P09972	Fructose-bisphosphate aldolase C	ALDOC		0.255199	NaN	0.371503	-0.0341012	NaN	0.283922	0.314523	0.133656	8	2	8	3	5	2	1	2	20.9	20.9	16.8	18.7	2008500000	750570000	781120000	476830000	706930000	249450000	283030000	174450000	20697000	0	20697000	0	1280900000	501130000	477390000	302380000
Q9NP73	Putative bifunctional UDP-N-acetylglucosamine transferase and deubiquitinase ALG13	ALG13		0.402395	0.0127832	NaN	0.164014	-0.148241	NaN	0.220701	0.016318	3	3	1	2	2	1	2	2	4.6	0.6	2.9	2.3	710610000	241910000	280380000	188310000	350810000	110280000	145350000	95173000	187250000	52342000	69885000	65028000	172540000	79288000	65144000	28111000
Q6P6C2	RNA demethylase ALKBH5	ALKBH5		0.261952	NaN	0.0626744	0.218223	NaN	-0.474212	0.165751	-0.0868444	16	16	10	2	11	10	2	11	52.3	32.7	12.7	40.6	1134000000	444500000	421880000	267660000	499350000	163460000	180830000	155070000	122160000	33345000	47284000	41531000	512520000	247690000	193760000	71061000
Q8TCU4	Alstrom syndrome protein 1	ALMS1		-0.114254	-0.585215	-0.229518	-0.137505	-0.393804	-0.0558612	-0.296114	-0.188677	32	32	19	13	16	19	13	16	14.8	9.4	5.6	7.7	1385000000	620820000	404450000	359690000	619940000	257970000	202680000	159290000	187860000	75151000	24907000	87799000	577160000	287690000	176860000	112610000
Q86V81	THO complex subunit 4	ALYREF		-0.0103378	0.0432045	0.0792928	-0.239226	0.0292762	0.098689	0.0378554	-0.0298826	15	15	14	11	13	14	11	13	58	58	50.6	50.6	51092000000	19479000000	18176000000	13437000000	14289000000	5441500000	5601100000	3246000000	7198200000	2389300000	2191500000	2617400000	29605000000	11648000000	10383000000	7573400000
Q86SJ2	Amphoterin-induced protein 2	AMIGO2		-0.0976562	NaN	-0.238783	0.224164	NaN	-0.110495	-0.166495	0.0665163	4	4	2	0	4	2	0	4	12.6	5.6	0	12.6	244330000	102130000	83616000	58584000	93622000	30984000	36002000	26635000	0	0	0	0	150710000	71149000	47614000	31949000
Q9Y2J4	Angiomotin-like protein 2	AMOTL2		-0.0514739	NaN	0.032383	-0.143819	NaN	0.204141	-0.00893626	0.040626	9	9	6	3	1	6	3	1	16.6	11.8	5.1	1.8	403350000	154810000	151250000	97285000	279790000	113740000	101560000	64490000	56496000	14617000	27092000	14787000	67060000	26458000	22594000	18008000
Q01433	AMP deaminase 2	AMPD2		0.217231	NaN	-0.127904	0.0672257	NaN	-0.411925	0.0549596	-0.152548	9	9	7	0	7	7	0	7	12.9	9.7	0	8.8	601780000	225850000	253770000	122160000	364510000	113470000	166620000	84420000	0	0	0	0	237260000	112380000	87145000	37737000
Q9H1A4	Anaphase-promoting complex subunit 1	ANAPC1		0.0687396	-0.150513	-0.179743	0.350271	0.262674	-0.984103	-0.0828407	-0.00963081	24	24	19	18	9	19	18	9	20.3	15.7	15.9	7.5	1705100000	606410000	525510000	573140000	1289200000	456270000	421470000	411480000	295080000	92718000	61991000	140380000	120760000	57425000	42049000	21289000
Q9UJX5	Anaphase-promoting complex subunit 4	ANAPC4		0.0221902	-0.35194	0.00532812	0.366028	0.265917	-1.37909	-0.0981297	-0.0610694	4	4	1	4	1	1	4	1	9.2	2	9.2	2	200620000	70662000	66710000	63252000	82351000	25713000	28957000	27682000	70217000	22200000	18394000	29624000	48054000	22748000	19360000	5946300
Q9UJX4	Anaphase-promoting complex subunit 5	ANAPC5		0.220578	-0.452906	-0.115238	0.443076	0.564915	-1.16078	-0.089779	0.131401	9	9	6	3	5	6	3	5	20.4	12.1	9.3	12.7	361150000	115800000	146470000	98888000	213090000	63708000	93553000	55828000	54924000	14826000	10037000	30061000	93139000	37265000	42875000	12999000
Q9UJX3	Anaphase-promoting complex subunit 7	ANAPC7		-0.0627309	NaN	0.0150693	0.298658	NaN	-1.04487	-0.0233064	-0.222052	4	4	2	1	4	2	1	4	13.2	5.5	3	13.2	111050000	37692000	47706000	25649000	37134000	12081000	12056000	12997000	14763000	3568100	2197000	8998100	59150000	22043000	33453000	3653400
Q01484	Ankyrin-2	ANK2		0.0247452	NaN	-0.0351504	1.21965	NaN	0.1595	-0.00489181	0.784839	11	9	3	2	9	2	2	7	5.6	1.1	1.7	3.9	565510000	253210000	184910000	127390000	76730000	27915000	21027000	27789000	66041000	54476000	11565000	0	422740000	170820000	152320000	99605000
Q8IWZ3	Ankyrin repeat and KH domain-containing protein 1	ANKHD1		0.0533894	NaN	-0.00232461	0.111298	NaN	-0.945916	0.0258013	-0.322559	39	25	32	16	12	19	7	4	26.9	18.6	14	8.3	761430000	253490000	288350000	219590000	557480000	196840000	212690000	147950000	110820000	16491000	31261000	63071000	93127000	40160000	44399000	8568500
Q6UB99	Ankyrin repeat domain-containing protein 11	ANKRD11		0.23842	0.432853	-0.0827439	-0.294367	0.474462	0.158337	0.211577	0.146581	31	31	3	1	31	3	1	31	19.2	2.2	0.6	19.2	1594200000	659180000	501770000	433290000	63758000	21695000	29045000	13018000	2770100	781760	950520	1037900	1527700000	636700000	471780000	419230000
O75179	Ankyrin repeat domain-containing protein 17	ANKRD17		-0.0771476	-0.0649024	-0.170329	0.123004	0.177089	-0.757282	-0.103364	-0.0937713	61	47	53	35	30	40	26	22	37.6	30.9	26.6	19.1	13400000000	5193600000	4464600000	3741300000	8202900000	3124200000	2899800000	2178900000	2329400000	818210000	534480000	976710000	2867200000	1251200000	1030300000	585690000
Q9NQW6	Actin-binding protein anillin	ANLN		0.441271	0.55159	0.14483	0.313594	0.235237	-0.244736	0.389236	0.121621	46	46	41	23	25	41	23	25	49.4	43.3	28.6	29.1	9769800000	2993600000	3916700000	2859400000	7545700000	2314100000	3109200000	2122400000	1499600000	408560000	519860000	571180000	724510000	271000000	287660000	165840000
P39687;O95626;O43423	Acidic leucine-rich nuclear phosphoprotein 32 family member A	ANP32A		0.269273	0.752063	-0.22366	-0.0149368	0.498659	-0.398931	0.320308	0.0754277	13	11	12	9	9	10	8	7	53.4	39.8	45.4	44.6	14067000000	5345300000	5351900000	3370000000	7968300000	2824600000	3266200000	1877500000	1827200000	642980000	587670000	596600000	4271700000	1877800000	1498000000	895930000
Q92688	Acidic leucine-rich nuclear phosphoprotein 32 family member B	ANP32B		0.499782	0.874836	-0.222347	0.218595	0.619366	-0.308752	0.452409	0.225333	11	9	11	6	9	9	5	7	34.3	34.3	22.3	31.1	9755700000	3485900000	3798400000	2471300000	4067200000	1358800000	1818700000	889710000	2144800000	473770000	816370000	854660000	3543600000	1653400000	1163300000	726930000
Q9BTT0	Acidic leucine-rich nuclear phosphoprotein 32 family member E	ANP32E		0.249021	NaN	-0.209728	-0.0624447	NaN	-0.43012	0.0378039	-0.234601	8	8	8	2	5	8	2	5	37.3	37.3	13.1	34.7	2369400000	887290000	895850000	586250000	1731800000	651840000	660700000	419260000	208400000	53812000	91224000	63367000	429180000	181630000	143930000	103620000
Q9H6X2	Anthrax toxin receptor 1	ANTXR1		NaN	0.387473	-0.52048	NaN	0.257011	-0.525704	0.00377492	-0.0819039	2	2	0	1	1	0	1	1	7.6	0	3.7	3.9	39473000	15181000	12810000	11482000	0	0	0	0	15570000	4357400	5476300	5735900	23904000	10824000	7334100	5745800
P04083	Annexin A1	ANXA1		0.28948	0.843823	-0.131519	-0.0978415	0.495081	-0.209278	0.389519	0.0970714	27	27	25	22	23	25	22	23	75.4	68.5	69.4	72.5	25778000000	9635400000	9445600000	6696700000	10654000000	3749200000	4316300000	2588700000	4203100000	1005600000	1614500000	1583100000	10920000000	4880600000	3514900000	2524900000
P50995	Annexin A11	ANXA11		-0.186328	NaN	-0.129466	-0.0192873	NaN	-0.440831	-0.157616	-0.214717	6	6	5	0	6	5	0	6	14.9	11.1	0	14.9	400760000	140490000	156130000	104140000	213230000	54457000	91639000	67138000	0	0	0	0	187530000	86030000	64495000	37002000
P07355;A6NMY6	Annexin A2;Putative annexin A2-like protein	ANXA2;ANXA2P2		0.502025	0.772139	-0.174247	0.137241	0.532766	-0.616149	0.418722	0.0926179	40	40	40	33	36	40	33	36	82.3	82.3	75.5	79.9	351410000000	120850000000	138510000000	92053000000	121370000000	36403000000	52676000000	32290000000	92724000000	22353000000	35667000000	34704000000	137310000000	62089000000	50165000000	25060000000
P08758	Annexin A5	ANXA5		0.370164	0.914105	-0.131045	-0.0715728	0.570269	-0.296439	0.447163	0.11577	29	29	28	22	26	28	22	26	77.8	77.8	73.1	77.8	30283000000	11209000000	11670000000	7404200000	10834000000	3585800000	4677800000	2570800000	5242700000	1300300000	2077700000	1864700000	14206000000	6322800000	4914600000	2968700000
P08133	Annexin A6	ANXA6		1.38736	NaN	0.0540844	1.12876	NaN	-1.46403	0.869556	0.350033	43	43	30	3	42	30	3	42	70.9	55.4	5.8	70.4	21137000000	8517500000	8561400000	4057700000	6187900000	2040900000	2515100000	1631900000	59449000	0	35631000	23818000	14889000000	6476500000	6010600000	2402100000
Q10567	AP-1 complex subunit beta-1	AP1B1		-0.0117043	-0.139538	-0.106607	0.152638	0.0339339	-0.240009	-0.0849253	-0.00861451	62	33	57	47	47	29	27	23	65.6	58.1	59.4	54.2	16154000000	6174200000	5453500000	4526400000	7551400000	2681200000	2593400000	2276800000	2839100000	1021600000	809190000	1008300000	5763700000	2471300000	2051000000	1241400000
O43747	AP-1 complex subunit gamma-1	AP1G1		0.0186342	-0.157464	0.00604663	0.166715	0.0866479	-0.116676	-0.0420606	0.0504251	33	33	31	15	29	31	15	29	48.1	46.1	26	45	18047000000	6881600000	6474900000	4690700000	8283500000	2923200000	3109200000	2251100000	1301100000	496610000	347990000	456490000	8462600000	3461700000	3017700000	1983100000
Q9BXS5	AP-1 complex subunit mu-1	AP1M1		0.121944	0.163112	-0.0644346	0.223423	0.165172	-0.0704665	0.0768874	0.111534	20	17	18	14	18	15	13	15	66	57.7	49.6	57.7	7457200000	2841300000	2492900000	2123000000	2585500000	910860000	859880000	814770000	1596900000	603560000	405520000	587860000	3274800000	1326900000	1227500000	720370000
P61966	AP-1 complex subunit sigma-1A	AP1S1		-0.0393993	0.0596322	0.0543623	0.130008	0.206393	-0.0122135	0.0255769	0.110884	7	6	6	6	7	5	5	6	43.7	43.7	43.7	43.7	4537900000	1637200000	1488000000	1412600000	579110000	204570000	206310000	168240000	2142900000	696690000	635330000	810850000	1815900000	735950000	646400000	433540000
P56377	AP-1 complex subunit sigma-2	AP1S2		0.169027	0.0152121	0.112367	0.285225	-0.0359785	-0.0509358	0.10026	0.0746333	4	3	4	4	3	3	3	2	26.8	26.8	26.8	21	1146000000	402050000	382490000	361450000	202560000	73399000	72625000	56534000	375850000	100700000	96158000	178990000	567590000	227950000	213710000	125920000
O95782	AP-2 complex subunit alpha-1	AP2A1		-0.0410905	-0.109281	0.198871	-0.0121698	-0.0541077	0.0467006	0.0223181	-0.00593204	50	40	43	33	47	34	26	37	64.2	58.1	49.1	58.4	42395000000	15591000000	15673000000	11130000000	15136000000	5600400000	5560500000	3975100000	3738500000	1379400000	1094100000	1265000000	23520000000	8611600000	9018300000	5890200000
O94973	AP-2 complex subunit alpha-2	AP2A2		-0.0855273	-0.11288	0.0766959	0.0154976	-0.0415211	0.0565835	-0.0381149	0.0107464	36	26	28	14	32	19	7	22	53.9	44.3	25	47.2	3448300000	1322800000	1265200000	860390000	1072600000	402660000	378860000	291070000	275200000	110270000	74779000	90153000	2100500000	809820000	811530000	479170000
P63010	AP-2 complex subunit beta	AP2B1		-0.0840432	-0.167572	0.0173518	-0.0501738	-0.077041	-0.160814	-0.0761029	-0.0952449	67	38	61	50	57	33	30	33	68.5	65.2	60.6	62.2	96072000000	36184000000	33600000000	26287000000	41759000000	15075000000	15143000000	11542000000	16094000000	5709700000	4595300000	5789400000	38219000000	15400000000	13862000000	8956600000
Q96CW1	AP-2 complex subunit mu	AP2M1		0.0156403	-0.070618	0.222928	-0.0138439	0.0820213	0.0695647	0.0613062	0.0465376	23	23	17	13	21	17	13	21	58.9	46.9	37.5	52.6	18334000000	6742000000	6513200000	5079200000	5741700000	2121300000	2142600000	1477800000	3530400000	1221800000	985880000	1322700000	9062300000	3398900000	3384700000	2278700000
P53680	AP-2 complex subunit sigma	AP2S1		0.0419438	0.0606008	0.289362	0.0618453	-0.143596	0.29337	0.135097	0.0815941	6	6	5	6	6	5	6	6	44.4	33.8	44.4	44.4	4739800000	1561500000	1978000000	1200200000	590010000	219780000	216580000	153640000	991840000	362710000	298960000	330180000	3157900000	979050000	1462500000	716390000
O00203	AP-3 complex subunit beta-1	AP3B1		0.91831	0.861876	-0.123324	0.818851	0.721066	-1.06785	0.624606	0.374596	13	12	12	5	7	11	4	6	14.9	13.7	5.1	6.8	1194100000	296800000	520930000	376340000	851420000	189200000	389610000	272610000	119940000	18051000	31698000	70186000	222720000	89551000	99625000	33544000
O14617	AP-3 complex subunit delta-1	AP3D1		0.90049	0.568421	-0.178535	0.816149	0.873341	-1.20307	0.496786	0.424725	10	10	9	2	8	9	2	8	13.5	12.7	3.5	11.6	499330000	139300000	193920000	166110000	301670000	58235000	130700000	112740000	49450000	5593000	15586000	28271000	148210000	75476000	47634000	25096000
Q92870;O00213	Amyloid beta A4 precursor protein-binding family B member 2	APBB2		0.19333	NaN	-0.11973	-0.00131345	NaN	-0.864124	0.0452752	-0.369157	4	4	3	0	2	3	0	2	7.3	4.4	0	4.2	161330000	68412000	59122000	33800000	92114000	35873000	34549000	21692000	0	0	0	0	69220000	32539000	24574000	12108000
P25054	Adenomatous polyposis coli protein	APC		-0.364701	-0.0178552	-0.217357	-0.232142	0.15004	-0.33519	-0.192936	-0.123617	15	15	7	2	14	7	2	14	8.3	3.6	1.2	7.9	575500000	277730000	170250000	127520000	127820000	47795000	36340000	43685000	10325000	3628600	2947100	3748800	437360000	226300000	130970000	80090000
P13798	Acylamino-acid-releasing enzyme	APEH		0.163241	NaN	-0.359324	0.0673634	NaN	-0.324292	-0.0745094	-0.115215	11	11	5	1	8	5	1	8	25.1	9.3	4.2	17.6	1023700000	529800000	290160000	203770000	413180000	179000000	130190000	103980000	8776000	2726100	3260800	2789100	601780000	348070000	156700000	97002000
P27695	DNA-(apurinic or apyrimidinic site) lyase;DNA-(apurinic or apyrimidinic site) lyase, mitochondrial	APEX1		0.215244	0.625177	-0.215982	-0.0974864	0.595886	-0.343678	0.24864	0.108397	14	14	13	7	6	13	7	6	59.7	53.8	36.2	34.3	2673700000	993430000	983740000	696580000	728580000	241110000	303610000	183860000	339220000	68164000	70819000	200240000	1606000000	684150000	609310000	312490000
Q9BZZ5	Apoptosis inhibitor 5	API5		0.0958569	0.213627	0.133037	0.0955869	0.00762609	-0.0583678	0.148348	0.0163299	23	23	18	11	23	18	11	23	51.5	42.4	31.5	51.5	11910000000	4532500000	4361800000	3015600000	3250500000	1157100000	1195600000	897750000	1610500000	506300000	560740000	543460000	7048800000	2869100000	2605400000	1574400000
Q96GX9	Methylthioribulose-1-phosphate dehydratase	APIP		0.164529	NaN	-0.368551	-0.410831	NaN	-0.112303	-0.0775281	-0.253859	3	3	2	1	2	2	1	2	15.3	8.3	5	12	110960000	45546000	37821000	27590000	33325000	12879000	11888000	8558400	0	0	0	0	77632000	32668000	25933000	19032000
Q8N2Z9	Centromere protein S	APITD1		-0.193008	NaN	0.217355	-0.0854202	NaN	0.31603	0.0267151	0.129224	8	8	6	3	7	6	3	7	67.4	51.4	29	58.7	490240000	193770000	177730000	118730000	66789000	31149000	19352000	16288000	17952000	17952000	0	0	405500000	144670000	158380000	102440000
Q06481	Amyloid-like protein 2	APLP2		-0.117224	-0.207411	-0.381686	0.206643	0.0651587	-0.71724	-0.231306	-0.0951832	10	9	9	3	7	8	3	7	17.7	16.8	6.7	12.7	800820000	324450000	297660000	178720000	489340000	151680000	216610000	121050000	72249000	31319000	16369000	24561000	239230000	141450000	64673000	33111000
Q9HDC9	Adipocyte plasma membrane-associated protein	APMAP		0.383829	1.00331	-0.226864	0.110497	0.786764	-0.376714	0.472969	0.252977	12	12	12	5	11	12	5	11	41.1	41.1	18.8	38.9	2819200000	1055800000	1134500000	628900000	1514900000	458520000	688520000	367820000	233940000	62508000	96935000	74501000	1070500000	534820000	349060000	186580000
Q8NCW5	NAD(P)H-hydrate epimerase	APOA1BP		0.0863762	NaN	-0.406847	-0.122727	NaN	-0.671945	-0.13926	-0.371357	4	4	4	0	4	4	0	4	20.8	20.8	0	20.8	248060000	119660000	79187000	49217000	71007000	24612000	28133000	18262000	0	0	0	0	177050000	95045000	51054000	30955000
P04114	Apolipoprotein B-100;Apolipoprotein B-48	APOB		-0.119542	-0.437995	0.177344	0.00848689	-0.379113	0.0373119	-0.104987	-0.0990154	11	8	3	4	9	2	3	6	2.3	0.7	1	2	15910000000	5662100000	5638600000	4609500000	4421200000	1454700000	1652100000	1314400000	3111800000	1047800000	897710000	1166400000	8377000000	3159600000	3088700000	2128700000
Q9UH17;P31941	DNA dC->dU-editing enzyme APOBEC-3B	APOBEC3B		-0.382607	-0.206878	-0.0773607	-0.287924	-0.148161	0.100439	-0.216893	-0.102847	17	13	17	15	16	13	11	12	53.9	53.9	51.8	51.8	62047000000	25169000000	19627000000	17251000000	12584000000	5455400000	3959000000	3170000000	14781000000	5950700000	3983600000	4847000000	34681000000	13763000000	11684000000	9233800000
Q9NRW3	DNA dC->dU-editing enzyme APOBEC-3C	APOBEC3C		0.197362	0.0486547	0.114234	0.12618	0.225892	-0.0932171	0.121369	0.0923563	8	7	4	6	7	3	5	6	67.4	26.8	48.4	54.2	2825800000	1127800000	1030500000	667430000	465730000	161960000	182870000	120900000	495320000	186490000	153750000	155070000	1864700000	779330000	693930000	391460000
Q8IUX4;Q9HC16	DNA dC->dU-editing enzyme APOBEC-3F	APOBEC3F		0.130667	NaN	-0.0300004	-0.206828	NaN	-0.19309	0.0525689	-0.199943	4	2	4	2	4	2	0	2	11.8	11.8	5.1	11.8	504500000	214150000	187830000	102520000	97282000	34001000	39113000	24169000	0	0	0	0	407220000	180150000	148720000	78355000
Q9BQE5	Apolipoprotein L2	APOL2		0.322159	0.285106	-0.348721	-0.046772	0.0309716	-0.436998	0.117243	-0.13687	9	9	8	5	5	8	5	5	39.8	30.3	27	21.7	1701700000	546150000	732720000	422830000	999830000	318890000	439360000	241580000	199630000	65969000	57594000	76068000	502240000	161290000	235770000	105180000
Q9BUR5	Apolipoprotein O	APOO		0.143524	-0.468152	NaN	0.1141	-0.0949572	NaN	-0.130136	0.0133551	6	6	3	5	2	3	5	2	51.5	18.2	46.5	13.1	268220000	120120000	85141000	62962000	62488000	21596000	26821000	14071000	79393000	19272000	24113000	36008000	126340000	79251000	34207000	12883000
Q6UXV4	MICOS complex subunit MIC27	APOOL		-0.153302	0.0387171	-0.118868	-0.0773607	0.0651587	-0.04497	-0.075368	-0.0177578	14	14	11	8	14	11	8	14	67.9	59	46.3	67.9	4098300000	1665400000	1395600000	1037200000	917860000	350370000	318240000	249250000	537600000	177320000	141970000	218310000	2642800000	1137700000	935440000	569690000
P05067	Amyloid beta A4 protein;N-APP;Soluble APP-alpha;Soluble APP-beta;C99;Beta-amyloid protein 42;Beta-amyloid protein 40;C83;P3(42);P3(40);C80;Gamma-secretase C-terminal fragment 59;Gamma-secretase C-terminal fragment 57;Gamma-secretase C-terminal fragment 50;C31	APP		0.0702519	0.0137838	-0.402111	0.311619	0.00977712	-0.817587	-0.0911871	-0.091679	9	8	8	2	4	7	2	4	15.5	13.9	3.9	7.7	359760000	131040000	116260000	112460000	258960000	80564000	91312000	87088000	61006000	25648000	17156000	18202000	39793000	24830000	7796300	7166700
Q9UKG1	DCC-interacting protein 13-alpha	APPL1		0.950468	NaN	0.348346	0.0717627	NaN	-0.70597	0.680594	-0.265319	6	6	5	2	4	5	2	4	15	12.3	6.2	10.6	168980000	48349000	96593000	24037000	65295000	8254200	48172000	8868900	18388000	0	14282000	4106200	85296000	40095000	34140000	11062000
P07741	Adenine phosphoribosyltransferase	APRT		0.0396999	NaN	-0.33428	-0.221859	NaN	-0.112054	-0.135206	-0.165912	8	8	4	6	8	4	6	8	64.4	28.9	48.3	64.4	849170000	300730000	253790000	294660000	99534000	41273000	35559000	22702000	133440000	20926000	46326000	66192000	616190000	238530000	171900000	205760000
O60306	Intron-binding protein aquarius	AQR		-0.14765	-0.13984	0.0661236	-0.106203	-0.153013	-0.146228	-0.0703403	-0.135	66	65	53	54	54	52	53	53	57.4	46.1	50.7	46.9	14476000000	5629800000	4997200000	3848500000	8783700000	3323000000	3191900000	2268800000	2366500000	948820000	605280000	812380000	3325400000	1358000000	1200100000	767370000
P48444	Coatomer subunit delta	ARCN1		0.192573	-0.0735451	-0.0118498	0.130931	0.272262	-0.429848	0.0402706	0.0214987	20	20	20	7	14	20	7	14	48.3	48.3	19.8	34.8	3721100000	1409700000	1383100000	928310000	1738000000	610500000	675820000	451680000	512920000	167890000	172230000	172810000	1470200000	631270000	535050000	303830000
P84077	ADP-ribosylation factor 1	ARF1		0.375512	0.587749	-0.192662	0.203013	0.515107	-0.541114	0.292856	0.123198	16	3	14	14	15	2	2	3	85.6	70.7	84.5	85.6	28899000000	10050000000	10248000000	8601400000	3621700000	1111000000	1501300000	1009400000	12787000000	3193800000	4286100000	5307300000	12491000000	5745100000	4460700000	2284800000
P18085	ADP-ribosylation factor 4	ARF4		0.195852	0.413377	-0.202555	0.0274372	0.364572	-0.266247	0.157565	0.0649656	14	9	12	13	13	7	9	8	81.1	65.6	80	81.1	7598700000	2883100000	2573200000	2142400000	982840000	363790000	370130000	248920000	2234400000	500890000	735370000	998150000	4381500000	2018400000	1467700000	895310000
P84085	ADP-ribosylation factor 5	ARF5		0.103263	0.521151	-0.288858	-0.0138585	0.635894	-0.154153	0.149628	0.198704	13	7	11	8	11	5	3	5	81.1	57.2	60	65.6	973020000	400020000	313520000	259480000	216210000	72267000	91364000	52575000	223180000	59651000	45992000	117540000	533640000	268100000	176170000	89365000
P62330	ADP-ribosylation factor 6	ARF6		0.406754	0.628074	-0.0762955	0.219587	0.392757	-0.35021	0.348493	0.120693	7	7	4	7	4	4	7	4	63.4	38.3	63.4	33.1	3198900000	1057600000	1190200000	951070000	317620000	102560000	133190000	81873000	1693300000	463110000	600420000	629730000	1188000000	491920000	456610000	239460000
Q8N6T3	ADP-ribosylation factor GTPase-activating protein 1	ARFGAP1		0.243547	NaN	0.0377336	-0.0155929	NaN	-0.436373	0.144307	-0.210696	6	6	6	1	6	6	1	6	21.7	21.7	3.4	21.7	497380000	168060000	217730000	111600000	250570000	76520000	114200000	59842000	3767900	0	3767900	0	243050000	91536000	99753000	51757000
Q8N6H7	ADP-ribosylation factor GTPase-activating protein 2	ARFGAP2		0.147958	NaN	-0.277516	0.112233	NaN	-0.756039	-0.0491509	-0.257545	11	10	10	3	9	9	2	8	27.1	25.1	8.1	23.4	958690000	352990000	301750000	303950000	668490000	211470000	245030000	211990000	84686000	24317000	8315300	52054000	205520000	117210000	48399000	39914000
Q9NP61	ADP-ribosylation factor GTPase-activating protein 3	ARFGAP3		0.47415	0.118493	-0.197236	0.297015	0.243547	-0.581303	0.157872	0.0383706	12	11	11	2	10	10	1	9	31.2	26.4	4.1	26.4	1978000000	662920000	709270000	605820000	724320000	203630000	300600000	220090000	904960000	305640000	268500000	330820000	348730000	153650000	140170000	54912000
Q9Y6D6	Brefeldin A-inhibited guanine nucleotide-exchange protein 1	ARFGEF1		0.535356	NaN	-0.226797	0.348799	NaN	-0.768445	0.204034	-0.104271	14	7	13	6	6	7	2	3	9.4	8.9	4.4	4.9	655780000	192290000	296250000	167240000	534000000	143820000	246870000	143310000	27620000	5049800	10756000	11815000	94157000	43419000	38630000	12107000
Q9Y6D5	Brefeldin A-inhibited guanine nucleotide-exchange protein 2	ARFGEF2		0.754545	NaN	-0.10479	0.380175	NaN	-1.10659	0.387936	-0.179605	14	7	12	7	6	6	3	3	11.3	9.9	5.9	5.7	119600000	27749000	59238000	32613000	93243000	20458000	51382000	21403000	15325000	752030	5482900	9090200	11032000	6539400	2373900	2119100
Q13795	ADP-ribosylation factor-related protein 1	ARFRP1		-0.0909566	0.247806	NaN	-0.00713008	0.177089	NaN	0.0883452	0.0879176	1	1	1	1	1	1	1	1	5	5	5	5	39144000	15199000	13311000	10633000	4192300	1314900	1675000	1202500	20178000	5791400	7507700	6878500	14774000	8093000	4128900	2551800
Q9NWB6	Arginine and glutamate-rich protein 1	ARGLU1		-0.341044	NaN	0.067914	-0.155518	NaN	0.0652966	-0.122122	-0.0408901	6	6	6	1	4	6	1	4	18.3	18.3	2.9	11.4	3989300000	1565700000	1443700000	979940000	691290000	290310000	222930000	178050000	15732000	15732000	0	0	3282300000	1259600000	1220800000	801890000
Q07960	Rho GTPase-activating protein 1	ARHGAP1		0.200504	NaN	0.204767	-0.195699	NaN	-0.260964	0.202637	-0.227962	4	4	2	0	4	2	0	4	11.6	8	0	11.6	209610000	83303000	84910000	41393000	81060000	28412000	33274000	19374000	0	0	0	0	128550000	54891000	51636000	22019000
Q5T5U3	Rho GTPase-activating protein 21	ARHGAP21		0.0589399	NaN	-0.231075	-0.392989	NaN	-0.453953	-0.0787922	-0.423149	6	6	4	1	3	4	1	3	5.6	2.7	1.6	2.6	196310000	65780000	82135000	48391000	33288000	18346000	12516000	2426600	115410000	31939000	48403000	35065000	47611000	15495000	21216000	10899000
P52565	Rho GDP-dissociation inhibitor 1	ARHGDIA		0.306496	0.618239	-0.272594	-0.117913	0.523662	-0.388488	0.262846	0.0579932	12	12	10	9	10	10	9	10	78.4	69.1	67.6	71.1	24793000000	9173700000	9353800000	6265200000	9616100000	3296200000	3995300000	2324600000	5223900000	1252300000	2006000000	1965500000	9952700000	4625200000	3352400000	1975100000
O15085	Rho guanine nucleotide exchange factor 11	ARHGEF11		0.41846	-0.128314	-0.046042	0.217355	-0.0874114	-0.375141	0.102094	-0.0614808	11	11	6	4	8	6	4	8	10.8	5.3	3.9	7.8	381750000	137950000	147820000	95988000	152550000	48289000	65631000	38631000	35670000	18220000	10236000	7214300	193530000	71437000	71951000	50143000
Q96PE2	Rho guanine nucleotide exchange factor 17	ARHGEF17		0.210139	NaN	-0.147154	0.0281448	NaN	-0.374673	0.0425253	-0.159251	12	12	7	1	9	7	1	9	11.2	5.5	0.9	8.8	927890000	421150000	340030000	166710000	199910000	65585000	88857000	45465000	7869200	1769100	2758500	3341600	720110000	353800000	248410000	117900000
Q92974	Rho guanine nucleotide exchange factor 2	ARHGEF2		-0.219186	-0.166211	-0.0705726	-0.0528052	0.113567	-0.326624	-0.150673	-0.0773657	24	24	19	9	15	19	9	15	35.6	28.7	16.9	22.8	2362600000	940440000	738250000	683910000	1308700000	505370000	434410000	368880000	454850000	152180000	106490000	196190000	599080000	282900000	197350000	118840000
Q8TER5	Rho guanine nucleotide exchange factor 40	ARHGEF40		-0.101412	0.112767	NaN	-0.0277632	0.173895	NaN	0.00964815	0.0765865	10	10	6	5	3	6	5	3	9.2	5.5	5.1	4.2	186260000	69960000	76824000	39476000	106440000	34463000	52292000	19686000	41666000	11287000	14185000	16195000	38152000	24210000	10348000	3594400
Q14155	Rho guanine nucleotide exchange factor 7	ARHGEF7		0.224658	0.110096	0.00934717	0.477056	0.086512	-0.25896	0.117385	0.132858	13	13	9	4	9	9	4	9	31.6	21.7	9.3	22.2	1102700000	383040000	424400000	295270000	444850000	121070000	173910000	149870000	45906000	12021000	18099000	15786000	611960000	249960000	232380000	129620000
O14497	AT-rich interactive domain-containing protein 1A	ARID1A		-0.176153	-0.261483	0.024887	-0.0961133	-0.166794	-0.432182	-0.13253	-0.224593	51	48	46	25	39	43	22	37	32.4	29	19.7	26.7	12434000000	5161400000	4273900000	2998500000	4729700000	1873900000	1656500000	1199200000	1851300000	791740000	416880000	642640000	5852800000	2495800000	2200500000	1156600000
Q8NFD5	AT-rich interactive domain-containing protein 1B	ARID1B		-0.200399	-0.219841	-0.0359785	-0.181378	-0.0812016	-0.5973	-0.149686	-0.269906	31	28	28	11	21	25	8	19	19.2	17.9	8	14.7	5723900000	2384100000	1979400000	1360300000	4185100000	1722100000	1434400000	1028700000	361260000	126020000	108150000	127090000	1177500000	536050000	436920000	204500000
Q68CP9	AT-rich interactive domain-containing protein 2	ARID2		-0.199587	-0.191409	0.0870554	-0.290145	-0.144967	0.0931545	-0.0950343	-0.105256	22	22	14	7	18	14	7	18	18.3	12.3	8	15.9	2822500000	1060700000	1039600000	722210000	1191100000	490130000	409980000	290990000	98626000	35539000	28484000	34603000	1532800000	535030000	601130000	396620000
P29374	AT-rich interactive domain-containing protein 4A	ARID4A		-0.580806	-0.0688011	-0.222111	-0.443634	-0.113629	-0.115644	-0.275012	-0.216189	12	11	9	7	6	8	6	5	14.7	11.4	8.2	8	598750000	234900000	208480000	155360000	275300000	107520000	121130000	46652000	116940000	49572000	26762000	40608000	206500000	77814000	60587000	68103000
Q4LE39	AT-rich interactive domain-containing protein 4B	ARID4B		-0.301853	-0.329087	0.0244615	-0.310325	-0.369334	0.111833	-0.193002	-0.172886	29	28	21	17	21	20	16	20	27.1	21.7	18.1	20.1	4457400000	1791400000	1476100000	1190000000	2686300000	1116500000	876510000	693320000	301150000	134620000	74505000	92025000	1470000000	540290000	525090000	404610000
P40616	ADP-ribosylation factor-like protein 1	ARL1		0.563841	0.869871	-0.456009	0.314407	0.924556	-0.647309	0.427499	0.33345	6	6	5	3	6	5	3	6	37	37	26	37	1125200000	376060000	428230000	320960000	453990000	143320000	184100000	126580000	352110000	74152000	139450000	138500000	319150000	158590000	104680000	55879000
P36405	ADP-ribosylation factor-like protein 3	ARL3		0.258217	0.443182	-0.329015	0.0244615	0.281431	-0.368644	0.159922	0.00336716	7	7	5	2	5	5	2	5	52.2	33	9.9	41.8	1072200000	407050000	371280000	293870000	71498000	24739000	30334000	16425000	660650000	213090000	213370000	234190000	340060000	169230000	127570000	43260000
Q15041	ADP-ribosylation factor-like protein 6-interacting protein 1	ARL6IP1		0.381505	1.01635	-0.0848845	-0.172116	0.823749	-0.0835386	0.508719	0.263547	3	3	3	1	2	3	1	2	22.7	22.7	13.8	18.7	765660000	259470000	295880000	210300000	238700000	74878000	107010000	56809000	98324000	21901000	37549000	38874000	428640000	162700000	151320000	114620000
O75915	PRA1 family protein 3	ARL6IP5		0.528071	NaN	-0.281404	0.223299	NaN	-0.466158	0.179377	-0.0806294	6	6	5	3	4	5	3	4	25	25	19.7	24.5	977970000	287850000	376220000	313890000	446560000	134510000	187620000	124430000	338330000	62899000	112450000	162980000	193080000	90446000	76147000	26485000
Q8N6S5	ADP-ribosylation factor-like protein 6-interacting protein 6	ARL6IP6		0.320427	NaN	0.133432	-0.60235	NaN	0.27011	0.229957	-0.101149	3	3	2	0	3	2	0	3	20.8	8.4	0	20.8	164190000	62460000	59327000	42399000	11189000	3771500	4369600	3048000	0	0	0	0	153000000	58688000	54957000	39351000
Q96BM9	ADP-ribosylation factor-like protein 8A	ARL8A		0.987976	NaN	0.228357	0.508226	NaN	0.263034	0.657594	0.390833	7	2	7	4	6	2	0	1	44.6	44.6	27.4	37.1	328890000	110720000	128410000	89772000	96960000	27063000	43211000	26687000	0	0	0	0	231930000	83652000	85195000	63085000
Q9NVJ2	ADP-ribosylation factor-like protein 8B	ARL8B		0.57124	0.945458	-0.0617519	0.194844	0.86584	-0.430314	0.542572	0.306107	9	4	9	8	9	4	4	4	49.5	49.5	44.6	49.5	6236100000	1806300000	2381700000	2048100000	1087500000	339190000	502340000	245940000	3096500000	614720000	1129500000	1352300000	2052200000	852380000	749930000	449870000
Q8N2F6	Armadillo repeat-containing protein 10	ARMC10		0.0302654	0.633664	-0.297892	0.0786098	0.485736	-0.590549	0.174679	0.0567639	6	6	5	4	5	5	4	5	27.4	19.2	20.4	19.2	414250000	174790000	136130000	103320000	138840000	60305000	44578000	33957000	122630000	29843000	45933000	46856000	152770000	84645000	45623000	22506000
Q8IUR7	Armadillo repeat-containing protein 8	ARMC8		0.409038	0.147958	0.225398	0.205518	0.201132	-0.47704	0.264997	0.0101353	6	6	5	3	4	5	3	4	17.5	15	9.4	12.8	168910000	74764000	57975000	36170000	51036000	22982000	18923000	9131200	53981000	28254000	12624000	13103000	63893000	23529000	26428000	13936000
Q9P291	Armadillo repeat-containing X-linked protein 1	ARMCX1		-0.366801	NaN	-0.161298	-0.156563	NaN	-0.662369	-0.260394	-0.387412	4	4	3	0	4	3	0	4	11.7	5.5	0	11.7	227650000	90136000	88888000	48629000	128490000	41996000	53669000	32830000	0	0	0	0	99159000	48140000	35219000	15799000
Q7L311	Armadillo repeat-containing X-linked protein 2	ARMCX2		0.0993625	NaN	-0.204815	-0.0835081	NaN	-0.517544	-0.0447244	-0.284265	3	3	2	1	3	2	1	3	7.1	3.3	1.1	7.1	299560000	128560000	101500000	69489000	129310000	42684000	52296000	34331000	0	0	0	0	170240000	85878000	49207000	35159000
Q92747	Actin-related protein 2/3 complex subunit 1A	ARPC1A		-0.291521	-0.184408	0.175173	-0.314679	0.063779	0.309758	-0.0861245	0.0420513	7	6	5	5	4	4	4	3	31.6	18.9	26.8	18.6	618430000	263570000	195670000	159190000	159210000	52499000	60788000	45920000	186040000	93232000	47191000	45621000	273180000	117840000	87689000	67653000
O15143	Actin-related protein 2/3 complex subunit 1B	ARPC1B		-0.155132	-0.0346627	-0.043988	-0.200134	0.063779	0.283092	-0.076899	0.0623382	18	17	17	9	8	16	8	7	50	48.1	36.8	33.1	14059000000	5434400000	4732300000	3892700000	3549200000	1414900000	1371100000	763160000	1677900000	642140000	497550000	538220000	8832200000	3377300000	2863600000	2591300000
O15144	Actin-related protein 2/3 complex subunit 2	ARPC2		-0.271078	-0.0512497	-0.137616	-0.302778	-0.0644799	0.351176	-0.150497	0.0203327	25	25	22	13	16	22	13	16	74	71	42	60.3	8920500000	3540500000	2778300000	2601700000	3837600000	1617000000	1260300000	960290000	1626600000	516810000	415010000	694780000	3456300000	1406700000	1103000000	946620000
O15145	Actin-related protein 2/3 complex subunit 3	ARPC3		-0.391607	-0.228469	0.0117819	-0.367806	-0.185556	0.498761	-0.193184	0.0319927	11	11	10	6	10	10	6	10	65.7	61.8	45.5	60.1	8276100000	3163000000	2612900000	2500200000	1774700000	731900000	587090000	455670000	1778600000	684560000	438670000	655360000	4722800000	1746500000	1587100000	1389200000
P59998	Actin-related protein 2/3 complex subunit 4	ARPC4		-0.25577	-0.137394	-0.0511749	-0.24619	-0.115644	0.373732	-0.145685	0.0294128	10	10	9	10	7	9	10	7	72	60.1	72	46.4	11897000000	4312400000	3607300000	3976900000	2899300000	1133000000	945120000	821170000	5290600000	1762000000	1539800000	1988800000	3706800000	1417400000	1122400000	1166900000
O15511	Actin-related protein 2/3 complex subunit 5	ARPC5		-0.207028	-0.168171	-0.242004	-0.321027	-0.00390054	0.381616	-0.205419	0.0475849	8	7	8	5	6	7	5	5	62.3	62.3	62.3	57.6	10209000000	4013900000	3093600000	3101300000	1520000000	645270000	512860000	361880000	4130000000	1610500000	1103600000	1416000000	4558800000	1758200000	1477200000	1323500000
Q9BPX5	Actin-related protein 2/3 complex subunit 5-like protein	ARPC5L		-0.267739	-0.292723	0.0508847	-0.284968	-0.145366	0.474773	-0.16118	0.054089	6	5	6	5	6	5	5	5	58.8	58.8	53.6	58.8	9661100000	3793300000	2840600000	3027300000	1098400000	468260000	362190000	267930000	3791100000	1562100000	897560000	1331400000	4771600000	1762900000	1580900000	1427900000
Q7Z6K5	Arpin	ARPIN		0.10541	NaN	-0.181657	0.16543	NaN	-0.0232698	-0.0309951	0.0741629	3	3	2	0	3	2	0	3	21.2	9.3	0	21.2	219630000	82620000	82622000	54388000	72505000	23168000	30809000	18528000	0	0	0	0	147130000	59452000	51813000	35860000
O00192	Armadillo repeat protein deleted in velo-cardio-facial syndrome	ARVCF		0.206518	0.163499	0.14104	0.146395	0.0347792	-0.296385	0.170609	-0.0264548	19	19	13	12	16	13	12	16	30.5	22.8	20.1	27.5	1770900000	661810000	697940000	411120000	465110000	148030000	179180000	137900000	264400000	81529000	88297000	94575000	1041400000	432250000	430470000	178650000
Q9ULH1;O43150	Arf-GAP with SH3 domain, ANK repeat and PH domain-containing protein 1	ASAP1		-0.0499049	NaN	0.13014	-0.114035	NaN	-0.23897	0.0429244	-0.175151	7	7	5	2	5	5	2	5	9.5	5.8	2.9	7.4	137630000	40141000	61003000	36490000	67056000	19962000	30642000	16453000	26446000	0	14268000	12178000	44131000	20179000	16093000	7859200
Q9H1I8	Activating signal cointegrator 1 complex subunit 2	ASCC2		0.120883	NaN	-0.0509059	0.192573	NaN	-0.481908	0.0375439	-0.105605	11	11	10	3	8	10	3	8	22.7	22.7	9.5	15.9	770230000	292830000	265490000	211910000	295230000	103840000	113460000	77930000	82014000	25857000	12879000	43278000	392990000	163140000	139150000	90706000
Q8N3C0	Activating signal cointegrator 1 complex subunit 3	ASCC3		0.194844	0.0652966	0.0147838	0.260869	0.304161	-0.344612	0.0936503	0.102286	48	48	32	20	40	32	20	40	36.6	24.4	18.6	31.3	4678700000	1673000000	1762400000	1243300000	1957100000	629120000	736200000	591740000	416200000	108980000	139440000	167780000	2305400000	934910000	886760000	483770000
Q9Y294	Histone chaperone ASF1A	ASF1A		-0.165386	-0.597649	-0.0311646	-0.0822246	-0.592288	0.299831	-0.245169	-0.0796356	7	6	6	4	6	5	4	6	57.8	48	26.5	53.9	1980200000	737910000	683780000	558490000	731110000	243670000	306910000	180530000	521310000	221110000	128350000	171860000	727750000	273130000	248520000	206100000
Q9NVP2	Histone chaperone ASF1B	ASF1B		-0.0265577	-0.077924	-0.0208819	-0.332208	0.101112	0.199625	-0.0415607	0.00734862	6	5	3	3	5	2	3	5	61.9	21.3	31.2	57.9	499960000	189660000	174680000	135620000	38270000	12703000	14951000	10616000	162540000	70890000	38072000	53580000	299150000	106070000	121650000	71429000
Q9UBL3	Set1/Ash2 histone methyltransferase complex subunit ASH2	ASH2L		-0.256235	-0.332044	0.0316775	0.156267	-0.294208	-0.0280427	-0.176859	-0.0436112	12	12	4	4	10	4	4	10	31.4	10.2	10.5	25.8	964580000	411950000	322030000	230600000	118770000	54349000	39929000	24488000	63944000	18000000	15430000	30514000	781870000	339600000	266670000	175600000
O43681	ATPase ASNA1	ASNA1		0.596935	0.937646	-0.0267047	0.325271	0.662388	-0.537571	0.555672	0.232468	13	13	9	8	7	9	8	7	57.8	35.6	45.4	35.6	2191300000	759060000	881500000	550760000	696730000	211790000	295480000	189470000	418130000	86980000	147300000	183850000	1076500000	460300000	438730000	177430000
Q12797	Aspartyl/asparaginyl beta-hydroxylase	ASPH		0.274291	0.389126	-0.150049	0.249385	0.415867	-0.431715	0.189127	0.121758	23	23	23	16	12	23	16	12	37.2	37.2	29.6	23	5798700000	1878000000	2239400000	1681300000	3774900000	1154100000	1595800000	1025100000	1182300000	332940000	360920000	488420000	841500000	391000000	282680000	167830000
Q9BZE9	Tether containing UBX domain for GLUT4	ASPSCR1		0.466653	NaN	-0.0189803	0.704695	NaN	-0.316223	0.244175	0.282719	5	5	4	0	5	4	0	5	14.5	13	0	14.5	366800000	137430000	139800000	89575000	73274000	12654000	43232000	17388000	0	0	0	0	293530000	124780000	96564000	72187000
Q9NVM9	Protein asunder homolog	ASUN		0.118227	0.106482	0.199625	-0.0696033	0.0173518	-0.0783047	0.142043	-0.0428679	9	9	4	3	7	4	3	7	21.4	8.6	11.8	12.6	667720000	243370000	262210000	162140000	279330000	101600000	108390000	69348000	53089000	21269000	19631000	12189000	335300000	120510000	134190000	80601000
Q8NBU5	ATPase family AAA domain-containing protein 1	ATAD1		-0.173742	0.695281	-0.0291316	-0.235688	0.15043	-0.596623	0.216507	-0.195131	15	15	14	3	8	14	3	8	54.3	44.3	13.9	40.4	2491100000	1090900000	911700000	488530000	947880000	355130000	353920000	238830000	169240000	63267000	62579000	43395000	1374000000	672480000	495200000	206300000
Q6PL18	ATPase family AAA domain-containing protein 2	ATAD2		-0.140539	-0.436276	-0.00721707	-0.180692	-0.31079	-0.0637107	-0.183753	-0.181542	59	54	46	45	44	42	41	39	52.7	44.4	46	43.2	9536200000	3726100000	3188300000	2621700000	5140600000	2012200000	1838000000	1290300000	2060100000	795490000	492080000	772480000	2335500000	918380000	858210000	558920000
Q9NVI7;Q5T2N8	ATPase family AAA domain-containing protein 3A	ATAD3A		-0.335554	NaN	-0.241083	-0.277499	NaN	-0.675351	-0.287545	-0.462754	19	10	16	6	17	10	4	9	34.4	29.7	14.4	33.1	2862900000	1459300000	894360000	509210000	1205000000	588560000	340280000	276180000	186080000	158770000	8384600	18925000	1471800000	711990000	545700000	214110000
P18847	Cyclic AMP-dependent transcription factor ATF-3	ATF3		-0.261846	NaN	0.292311	-0.521266	NaN	-0.77433	0.0416775	-0.642257	4	4	3	0	3	3	0	3	29.8	22.7	0	24.3	191420000	100870000	64396000	26152000	71433000	38098000	20020000	13316000	0	0	0	0	119990000	62773000	44376000	12836000
Q6VMQ6	Activating transcription factor 7-interacting protein 1	ATF7IP		-0.213337	-0.405719	-0.0462654	-0.122633	-0.228723	0.161178	-0.214329	-0.0538431	14	14	9	9	12	9	9	12	17.9	12.4	12.7	15.7	20203000000	19258000000	498660000	446030000	7712300000	7381200000	181430000	149700000	126050000	43534000	32632000	49887000	12364000000	11833000000	284600000	246450000
P31939	Bifunctional purine biosynthesis protein PURH;Phosphoribosylaminoimidazolecarboxamide formyltransferase;IMP cyclohydrolase	ATIC		0.201257	0.64284	-0.174621	-0.00472534	0.751378	-0.406407	0.261872	0.195192	18	18	13	3	16	13	3	16	49.7	37.8	9.8	44.4	1114200000	419280000	446690000	248250000	449610000	119800000	221190000	108610000	70139000	14100000	28935000	27105000	594470000	285380000	196560000	112530000
Q8NHH9	Atlastin-2	ATL2		0.788435	NaN	-0.206628	0.396269	NaN	-0.512102	0.375045	0.0124256	4	4	3	1	2	3	1	2	14.9	11.7	3.3	6.5	136710000	39041000	51654000	46013000	111630000	32259000	45535000	33833000	5671400	0	0	5671400	19410000	6781400	6118800	6509400
Q6DD88	Atlastin-3	ATL3		0.451119	1.06723	-0.0974556	0.257131	0.717912	-0.510889	0.551616	0.239475	15	15	13	3	11	13	3	11	43.8	37.9	8.1	31.1	1087400000	361050000	462640000	263740000	609990000	161660000	279400000	168930000	107470000	19357000	51431000	36684000	369970000	180030000	131810000	58128000
P05023;P13637;P50993;Q13733;P20648	Sodium/potassium-transporting ATPase subunit alpha-1	ATP1A1		0.9387	0.992406	0.220454	0.48944	0.917928	-0.506066	0.757422	0.414114	44	40	43	19	38	39	17	34	49.3	48.3	25.3	46.3	34427000000	10876000000	15708000000	7843300000	16348000000	3889500000	8235100000	4223500000	2109500000	392740000	774790000	941930000	15970000000	6593200000	6698600000	2677800000
P05026	Sodium/potassium-transporting ATPase subunit beta-1	ATP1B1		0.93644	NaN	0.0437644	0.461633	NaN	-0.238902	0.558072	0.153475	6	6	6	0	6	6	0	6	28.1	28.1	0	28.1	1898900000	672210000	828940000	397700000	1041900000	289840000	491170000	260910000	0	0	0	0	856940000	382380000	337780000	136790000
P54709	Sodium/potassium-transporting ATPase subunit beta-3	ATP1B3		1.03041	NaN	0.111966	0.481816	NaN	-0.423584	0.643071	0.0990056	12	12	10	5	7	10	5	7	58.8	41.9	29.4	40.5	2907300000	947860000	1221300000	738040000	1043900000	254150000	500540000	289170000	232320000	12599000	59871000	159850000	1631100000	681110000	660940000	289030000
P16615;O14983;Q93084	Sarcoplasmic/endoplasmic reticulum calcium ATPase 2	ATP2A2		0.202637	0.429643	-0.16681	0.0699771	0.126048	-0.778358	0.175689	-0.13922	30	30	29	8	15	29	8	15	33.1	32.1	13.2	20.4	7076300000	2504200000	2793500000	1778600000	5655200000	1870800000	2292200000	1492300000	322230000	76371000	144780000	101080000	1098800000	557080000	356550000	185190000
P20020	Plasma membrane calcium-transporting ATPase 1	ATP2B1		0.887057	0.537843	-0.0385248	0.433066	0.73014	-0.629679	0.510911	0.284996	10	6	8	1	4	4	1	2	12	8.8	1.1	6.1	391760000	77220000	214570000	99973000	332700000	59215000	193130000	80354000	33289000	6865600	11672000	14752000	25777000	11140000	9770800	4866800
P25705	ATP synthase subunit alpha, mitochondrial	ATP5A1		0.545079	0.546759	-0.109032	0.21661	0.380729	-1.1131	0.358813	-0.0358848	31	31	31	22	27	31	22	27	63.7	63.7	55	59	48428000000	16261000000	19021000000	13147000000	24022000000	7208700000	10432000000	6381400000	13477000000	3693200000	4500600000	5282900000	10930000000	5358800000	4088400000	1482800000
P06576	ATP synthase subunit beta, mitochondrial	ATP5B		0.596076	0.447738	-0.187346	0.25411	0.309991	-1.0166	0.323359	-0.0357468	28	28	27	27	27	27	27	27	77.3	77.3	77.3	77.3	131910000000	44338000000	51816000000	35755000000	61331000000	18516000000	26537000000	16278000000	45318000000	13588000000	16034000000	15696000000	25260000000	12235000000	9245100000	3779900000
P36542	ATP synthase subunit gamma, mitochondrial	ATP5C1		0.553852	0.570366	0.0475384	0.169412	0.343351	-0.668914	0.410124	0.0106748	14	14	12	9	9	12	9	9	48.7	34.9	38.6	38.6	7920600000	2979800000	2808100000	2132600000	3132600000	958810000	1347100000	826680000	2897700000	1093300000	717200000	1087200000	1890400000	927770000	743840000	218740000
P30049	ATP synthase subunit delta, mitochondrial	ATP5D		0.631151	0.389567	-0.164124	0.162468	0.308827	-0.966038	0.322417	-0.0640073	4	4	3	3	3	3	3	3	37.5	32.1	37.5	37.5	4338500000	1588600000	1443000000	1306900000	506500000	174080000	201340000	131070000	3140100000	1084500000	982190000	1073500000	691910000	329980000	259520000	102410000
P56381;Q5VTU8	ATP synthase subunit epsilon, mitochondrial;ATP synthase subunit epsilon-like protein, mitochondrial	ATP5E;ATP5EP2		0.589284	NaN	-0.235841	0.272023	NaN	-1.1268	0.234924	-0.264105	3	3	3	0	3	3	0	3	45.1	45.1	0	45.1	349090000	169510000	115330000	64252000	224840000	67914000	99202000	57719000	0	0	0	0	124260000	101600000	16126000	6533500
P24539	ATP synthase F(0) complex subunit B1, mitochondrial	ATP5F1		0.728574	0.70558	-0.0425459	0.328377	0.376513	-0.862418	0.505464	0.049087	15	15	13	11	11	13	11	11	52.3	46.5	43	39.5	7482100000	2429300000	2905300000	2147500000	3043400000	935510000	1297500000	810440000	2402700000	493290000	884590000	1024800000	2036000000	1000500000	723280000	312260000
O75947	ATP synthase subunit d, mitochondrial	ATP5H		0.625083	0.587269	-0.124723	0.29066	0.316725	-0.925467	0.401223	-0.00230534	13	13	11	8	11	11	8	11	80.7	73.9	67.1	68.9	9928600000	3555900000	3641100000	2731600000	1522400000	481100000	638340000	402990000	5180700000	1484800000	1870500000	1825400000	3225500000	1590000000	1132200000	503300000
P56385	ATP synthase subunit e, mitochondrial	ATP5I		0.680234	0.569588	-0.244309	0.292075	0.292664	-1.06909	0.389831	-0.0360722	6	5	5	4	5	4	4	5	72.5	58	52.2	62.3	1601600000	420760000	545300000	635580000	208190000	58924000	90636000	58630000	1212800000	274560000	388730000	549490000	180670000	87277000	65930000	27461000
P56134	ATP synthase subunit f, mitochondrial	ATP5J2		0.598365	0.697596	-0.128961	0.479231	0.428035	-0.192167	0.433063	0.268909	4	4	4	2	3	4	2	3	41.5	41.5	25.5	39.4	2696900000	802780000	1163100000	731030000	361400000	102830000	161220000	97345000	1570600000	337790000	748370000	484440000	764860000	362160000	253460000	149240000
O75964	ATP synthase subunit g, mitochondrial	ATP5L		0.483261	0.789604	-0.204582	0.463413	0.836005	-1.13014	0.412977	0.271334	5	5	4	2	4	4	2	4	53.4	46.6	19.4	46.6	572450000	173070000	228900000	170480000	204910000	58236000	91395000	55281000	257610000	60433000	94385000	102790000	109930000	54399000	43120000	12410000
P48047	ATP synthase subunit O, mitochondrial	ATP5O		0.62742	0.53087	-0.0862317	0.268434	0.399773	-0.9039	0.390147	0.0277391	12	12	12	10	11	12	10	11	67.1	67.1	59.6	63.8	24290000000	7487400000	9030700000	7772200000	5469800000	1568000000	2566300000	1335600000	15067000000	4174200000	4946700000	5946500000	3753200000	1745300000	1517700000	490190000
Q15904	V-type proton ATPase subunit S1	ATP6AP1		0.515712	NaN	0.153416	0.170053	NaN	0.0723116	0.345907	0.12201	11	11	3	0	11	3	0	11	27.2	9.1	0	27.2	1265700000	463830000	520470000	281420000	97236000	31034000	40201000	26001000	0	0	0	0	1168500000	432790000	480270000	255420000
O75787	Renin receptor	ATP6AP2		0.420617	NaN	0.106616	0.0396999	NaN	-0.0722552	0.272143	-0.0151919	8	8	8	2	4	8	2	4	28.6	28.6	10.9	16.3	752590000	279250000	267200000	206140000	218470000	69849000	101140000	47481000	18827000	0	0	18827000	515300000	209400000	166060000	139830000
Q9Y487	V-type proton ATPase 116 kDa subunit a isoform 2	ATP6V0A2		-0.248194	NaN	-0.416982	-0.147362	NaN	-0.427712	-0.330121	-0.280738	4	4	4	0	2	4	0	2	4.7	4.7	0	2.8	224810000	88857000	76950000	59004000	92596000	33826000	33002000	25768000	0	0	0	0	132210000	55030000	43948000	33236000
P27449	V-type proton ATPase 16 kDa proteolipid subunit	ATP6V0C		0.0503276	0.100978	0.181293	-0.0892827	0.470823	0.207143	0.111877	0.214245	1	1	1	1	1	1	1	1	11.6	11.6	11.6	11.6	3202200000	1153100000	1081800000	967280000	247540000	93459000	95405000	58678000	795190000	235510000	200080000	359590000	2159400000	824130000	786300000	549010000
P61421	V-type proton ATPase subunit d 1	ATP6V0D1		-0.184375	-0.0344115	0.0223323	-0.244531	0.0882773	0.211137	-0.0628766	0.0308257	16	16	12	10	13	12	10	13	54.1	45.6	35.6	47	6794100000	2585900000	2182400000	2025800000	1822400000	773610000	588740000	460050000	1483500000	392940000	388210000	702330000	3488200000	1419300000	1205500000	863380000
Q8N8Y2	V-type proton ATPase subunit d 2	ATP6V0D2		-0.380484	NaN	0.1595	-0.281877	NaN	-0.102496	-0.0853742	-0.189401	2	2	2	1	1	2	1	1	5.1	5.1	5.1	4.3	263790000	114030000	96282000	53479000	81804000	32426000	27458000	21920000	72629000	38380000	34249000	0	109360000	43228000	34575000	31559000
P38606	V-type proton ATPase catalytic subunit A	ATP6V1A		-0.156515	-0.146515	0.031254	-0.119573	-0.239191	0.0997665	-0.0879787	-0.0794374	28	28	18	16	27	18	16	27	69.2	46	52.5	67.6	8074000000	3191100000	2771900000	2111000000	2403000000	934860000	881300000	586830000	871860000	371080000	209770000	291010000	4799100000	1885200000	1680900000	1233100000
P21281;P15313	V-type proton ATPase subunit B, brain isoform	ATP6V1B2		-0.400854	-0.288417	0.0439044	0.147828	0.305795	0.39846	-0.202511	0.287709	15	15	4	2	15	4	2	15	50.3	12.7	7	50.3	1358500000	661080000	373340000	324080000	192000000	119820000	36676000	35506000	110260000	43476000	32768000	34013000	1056200000	497780000	303900000	254560000
P21283;Q8NEY4	V-type proton ATPase subunit C 1	ATP6V1C1		-0.13242	0.0585243	-0.247971	-0.117568	0.0197731	-0.020516	-0.101712	-0.0382927	23	23	18	12	12	18	12	12	70.9	51.8	40.8	45	2879800000	1112300000	856380000	911180000	848570000	369750000	265770000	213050000	797180000	297790000	183190000	316190000	1234100000	444710000	407410000	381940000
Q9Y5K8	V-type proton ATPase subunit D	ATP6V1D		-0.0198138	-0.12551	0.106482	-0.124487	0.0938306	0.268554	-0.00982447	0.0882004	8	8	5	3	7	5	3	7	42.1	32	12.6	38.9	2508100000	919490000	814760000	773890000	241920000	85370000	90727000	65823000	1568100000	564650000	466500000	536930000	698140000	269470000	257540000	171130000
P36543;Q96A05	V-type proton ATPase subunit E 1	ATP6V1E1		-0.0923863	-0.0427986	0.0190614	-0.180904	-0.0222145	0.261471	-0.0379866	0.0311928	18	18	17	14	17	17	14	17	71.7	62.8	63.7	71.7	10428000000	4078000000	3169700000	3180000000	3345000000	1292700000	1166500000	885890000	3387000000	1299100000	770700000	1317200000	3695700000	1486300000	1232500000	976940000
Q16864	V-type proton ATPase subunit F	ATP6V1F		-0.0128975	-0.288681	-0.0279985	-0.285548	0.0932897	0.131458	-0.104423	-0.00837748	7	7	5	6	6	5	6	6	79.8	55.5	72.3	75.6	1113900000	412010000	343470000	358470000	156910000	57365000	59977000	39570000	430320000	143270000	113800000	173240000	526720000	211370000	169690000	145650000
O75348;O95670	V-type proton ATPase subunit G 1	ATP6V1G1		-0.0349435	-0.159589	-0.0502634	-0.129118	-0.101335	0.225275	-0.0805404	0.00746344	9	9	6	6	6	6	6	6	73.7	49.2	56.8	44.9	3692900000	1561500000	1130600000	1000700000	550620000	231230000	185750000	133650000	717480000	268480000	190170000	258820000	2424800000	1061800000	754710000	608230000
Q9UI12	V-type proton ATPase subunit H	ATP6V1H		-0.168269	0.112767	0.0243197	-0.273343	0.276437	0.190678	-0.00568096	0.0840189	16	16	9	3	14	9	3	14	43.9	23	7	37.3	860140000	384100000	250750000	225290000	265720000	107720000	100380000	57627000	114940000	25575000	26701000	62664000	479480000	250810000	123680000	105000000
Q99700	Ataxin-2	ATXN2		0.0703893	0.192825	-0.0180305	0.208517	0.22367	-0.53644	0.0843274	0.00608015	23	21	18	9	20	18	9	18	26.6	21.2	10.8	24.6	4652800000	1638800000	1667200000	1346800000	3186500000	1075400000	1165100000	946010000	514630000	136040000	152490000	226100000	951610000	427300000	349600000	174700000
Q8WWM7	Ataxin-2-like protein	ATXN2L		0.843823	0.405339	0.00547185	0.878451	0.515309	-1.51424	0.458732	0.270142	39	37	35	18	31	35	18	29	46.6	44.1	24.9	38	14347000000	3683400000	5977700000	4685700000	10621000000	2486000000	4659600000	3475500000	2363100000	591850000	705720000	1065600000	1362700000	605560000	612420000	144680000
Q9Y679	Ancient ubiquitous protein 1	AUP1		0.123931	NaN	-0.262296	0.0267293	NaN	-0.524645	-0.0562962	-0.222776	9	9	5	1	4	5	1	4	40.2	17.8	5.1	22.4	226960000	76950000	98799000	51212000	91453000	33554000	35433000	22467000	25220000	5088600	10168000	9962600	110290000	38308000	53197000	18782000
O14965;Q9UQB9	Aurora kinase A	AURKA		0.042084	NaN	0.0717627	0.423202	NaN	0.0360461	0.0569996	0.242572	6	5	5	2	3	4	1	2	20.8	17.4	5.5	10.9	201830000	82510000	58574000	60748000	105150000	32064000	33698000	39387000	24588000	24588000	0	0	72095000	25858000	24876000	21361000
Q96GD4	Aurora kinase B	AURKB		-0.102001	-0.242448	-0.00570993	-0.1778	-0.0575718	0.281787	-0.113463	0.0288661	9	8	8	6	4	7	5	3	33.1	29.1	23.3	15.1	1853600000	874030000	521740000	457800000	432740000	197560000	150000000	85183000	288630000	87928000	58244000	142460000	1132200000	588550000	313490000	230160000
P30530	Tyrosine-protein kinase receptor UFO	AXL		0.393965	NaN	-0.412405	-0.103596	NaN	-0.449631	0.0464003	-0.266264	10	10	8	1	2	8	1	2	15.9	13.4	1.2	2.5	347410000	88337000	161190000	97880000	240410000	54045000	118160000	68205000	40221000	11170000	11371000	17680000	66780000	23122000	31662000	11995000
P61769	Beta-2-microglobulin;Beta-2-microglobulin form pI 5.3	B2M		0.556699	NaN	-0.614425	0.299245	NaN	-0.549388	0.0868449	-0.0635524	2	2	2	0	2	2	0	2	16.8	16.8	0	16.8	171860000	65904000	69106000	36848000	90813000	24092000	46019000	20702000	0	0	0	0	81045000	41811000	23087000	16146000
O95816	BAG family molecular chaperone regulator 2	BAG2		0.126841	0.139077	0.163241	0.108892	0.109829	-0.0593145	0.143132	0.0552975	18	18	17	17	18	17	17	18	71.1	71.1	71.1	71.1	72510000000	25298000000	25943000000	21269000000	19373000000	6717200000	7250400000	5404900000	29953000000	9596400000	9715900000	10641000000	23185000000	8984400000	8976600000	5223600000
O95817	BAG family molecular chaperone regulator 3	BAG3		0.375957	NaN	0.0596322	0.480162	NaN	0.0209111	0.226447	0.268734	10	10	8	0	5	8	0	5	33.6	27.1	0	16.7	536870000	191000000	207430000	138430000	416550000	135350000	167360000	113830000	0	0	0	0	120320000	55650000	40070000	24599000
P46379	Large proline-rich protein BAG6	BAG6		0.738379	0.751035	0.0123541	0.368377	0.573762	-0.878268	0.539333	0.147663	26	26	24	20	18	24	20	18	35.9	33.9	30	26	10099000000	2798200000	4545800000	2755400000	7279100000	2011400000	3393100000	1874500000	2072100000	456940000	846830000	768350000	748320000	329860000	305860000	112600000
Q9UQB8	Brain-specific angiogenesis inhibitor 1-associated protein 2	BAIAP2		0.803888	NaN	0.59684	0.780982	NaN	-0.0499348	0.704075	0.424535	12	12	4	0	12	4	0	12	30.6	11.2	0	30.6	497480000	137040000	264440000	95996000	106650000	20518000	55776000	30355000	0	0	0	0	390830000	116520000	208670000	65641000
Q16611	Bcl-2 homologous antagonist/killer	BAK1		0.221815	0.436482	-0.331772	0.00532812	0.120485	-2.03931	0.143637	-0.362108	10	10	7	4	9	7	4	9	76.8	55.5	32.2	72	1651000000	772190000	589950000	288870000	732480000	256910000	274670000	200900000	237500000	83021000	78648000	75829000	681030000	432260000	236630000	12137000
O75531	Barrier-to-autointegration factor;Barrier-to-autointegration factor, N-terminally processed	BANF1		0.0640551	-0.1849	0.103665	-0.466935	-0.0695427	0.155749	-0.000187563	-0.10447	8	8	5	6	8	5	6	8	71.9	58.4	70.8	71.9	7024600000	2659300000	2623300000	1742000000	635580000	241770000	249570000	144240000	1540800000	530010000	514900000	495930000	4848200000	1887600000	1858800000	1101900000
Q8N9N5	Protein BANP	BANP		-0.216921	NaN	-0.145494	-0.486671	NaN	-0.153334	-0.180765	-0.310397	5	5	2	3	5	2	3	5	11	4	6.2	11	465810000	190160000	160030000	115620000	77859000	40219000	21404000	16236000	76946000	39195000	17131000	20621000	311010000	110750000	121500000	78758000
Q92560	Ubiquitin carboxyl-terminal hydrolase BAP1	BAP1		-0.316097	-0.174556	0.126709	-0.242192	-0.13584	0.0176369	-0.109317	-0.116171	7	7	3	2	5	3	2	5	13.4	6.6	5.2	10.8	396420000	150550000	139390000	106480000	60074000	24472000	20486000	15115000	56367000	20191000	15558000	20618000	279980000	105890000	103350000	70743000
Q07812	Apoptosis regulator BAX	BAX		0.670206	0.551295	-0.440224	0.447421	0.374733	-0.963251	0.338651	0.0809305	9	9	9	5	8	9	5	8	53.6	53.6	36.5	49	3327700000	1386800000	1195600000	745240000	925120000	267730000	398210000	259180000	731050000	198310000	267690000	265050000	1671500000	920780000	529700000	221020000
Q9NRL2	Bromodomain adjacent to zinc finger domain protein 1A	BAZ1A		0.0511633	NaN	0.0593553	0.0717627	NaN	-0.629099	0.0552651	-0.23652	13	13	12	5	9	12	5	9	12.9	12	6	9.4	4318600000	1753200000	1433900000	1131500000	3993100000	1629800000	1330000000	1033200000	40366000	10738000	10250000	19378000	285130000	112590000	93637000	78904000
Q9UIG0	Tyrosine-protein kinase BAZ1B	BAZ1B		0.178492	NaN	0.0536674	-0.319154	NaN	0.119555	0.117429	-0.0831871	36	36	16	9	33	16	9	33	34.1	14.9	12.1	31.7	3148600000	1206200000	1100400000	842000000	895740000	362580000	338680000	194470000	78731000	25794000	9100400	43837000	2174100000	817860000	752590000	603690000
Q9UIF9	Bromodomain adjacent to zinc finger domain protein 2A	BAZ2A		0.00374614	0.151339	-0.0913715	-0.347068	0.413702	-0.207211	0.0247121	-0.00747808	56	56	25	20	53	25	20	53	41.8	20.3	17.6	40	10471000000	4254600000	3639100000	2577100000	1300500000	497870000	555300000	247360000	809220000	207420000	147550000	454250000	8361000000	3549300000	2936300000	1875500000
Q8WY36	HMG box transcription factor BBX	BBX		-0.205064	-0.265379	NaN	-0.309199	-0.251333	NaN	-0.234907	-0.279976	9	9	6	5	2	6	5	2	17.1	12.5	9.5	3.3	478080000	277280000	116910000	83892000	346140000	227650000	73331000	45158000	102080000	37043000	31286000	33755000	29862000	12585000	12297000	4979000
P50895	Basal cell adhesion molecule	BCAM		0.183582	NaN	-0.0261022	-0.0623543	NaN	-0.622621	0.0825459	-0.31546	8	8	2	1	8	2	1	8	18.6	4	1.9	18.6	505050000	186770000	221780000	96504000	256640000	80963000	111960000	63718000	13378000	0	13378000	0	235030000	105800000	96440000	32786000
Q9UHQ4	B-cell receptor-associated protein 29	BCAP29		0.584193	NaN	0.294077	0.267116	NaN	-1.17043	0.446415	-0.279555	8	8	8	1	3	8	1	3	27	27	6.2	15.8	607480000	250530000	209100000	147850000	437560000	134960000	171210000	131390000	6904300	0	0	6904300	163020000	115570000	37887000	9562400
P51572	B-cell receptor-associated protein 31	BCAP31		0.74028	0.883699	0.00776959	0.42417	0.872868	-0.61834	0.591679	0.350316	18	18	18	8	11	18	8	11	52	52	34.6	38.2	23208000000	7970200000	9429700000	5808400000	11672000000	3422900000	5033100000	3215600000	2687800000	545610000	949280000	1192900000	8848800000	4001600000	3447300000	1399900000
O75934	Pre-mRNA-splicing factor SPF27	BCAS2		-0.185852	-0.115957	0.0363275	-0.195533	-0.110713	0.193583	-0.0854865	-0.0276848	18	18	18	14	16	18	14	16	86.7	86.7	76.4	86.2	24914000000	10122000000	7933600000	6859300000	5298500000	2123800000	1833900000	1340800000	6969100000	3080800000	1646500000	2241800000	12647000000	4916900000	4453100000	3276800000
P54687	Branched-chain-amino-acid aminotransferase, cytosolic	BCAT1		0.127765	NaN	-0.208811	-0.102233	NaN	-0.29343	-0.0307298	-0.194666	8	8	4	5	6	4	5	6	30.3	18.9	20.2	25.6	1566000000	630800000	575010000	360140000	207930000	55429000	111970000	40540000	155590000	41311000	51372000	62903000	1202400000	534060000	411670000	256700000
Q9P287	BRCA2 and CDKN1A-interacting protein	BCCIP		-0.00837748	0.396488	-0.047741	0.0113525	-0.0287342	-0.195649	0.127836	-0.0682615	7	7	5	2	7	5	2	7	28.3	22	9.9	28.3	7301000000	2641900000	2765400000	1893700000	2865500000	1049200000	978400000	837890000	132690000	47815000	44600000	40274000	4302800000	1544900000	1742400000	1015500000
Q07817	Bcl-2-like protein 1	BCL2L1		0.583038	1.10742	NaN	0.277271	0.706641	NaN	0.868924	0.507871	3	3	2	1	1	2	1	1	20.6	8.2	12.4	4.3	298810000	90654000	123590000	84561000	172830000	48954000	75727000	48147000	73539000	17358000	29063000	27118000	52442000	24342000	18804000	9295900
Q8WUZ0;Q4VC05	B-cell CLL/lymphoma 7 protein family member C	BCL7C		-0.398665	NaN	-0.161363	-0.442869	NaN	-0.094187	-0.27514	-0.25802	5	4	5	0	4	4	0	3	33.2	33.2	0	27.6	810310000	373470000	242820000	194030000	164380000	70197000	55811000	38371000	0	0	0	0	645930000	303270000	187010000	155650000
Q9NYF8	Bcl-2-associated transcription factor 1	BCLAF1		-0.309949	-0.255271	-0.0869057	-0.36303	-0.208728	0.0437644	-0.214218	-0.166163	55	54	42	37	50	41	36	49	44.7	38.9	36.8	43.4	107310000000	42682000000	34089000000	30539000000	55270000000	23079000000	18124000000	14067000000	31732000000	11724000000	9248600000	10760000000	20307000000	7879300000	6715900000	5711900000
Q6W2J9	BCL-6 corepressor	BCOR		-0.213253	NaN	-0.475415	-0.344117	NaN	-0.535562	-0.338387	-0.436666	10	10	8	1	5	8	1	5	12.3	8.8	1.3	5.9	377750000	157370000	126580000	93799000	252070000	105690000	84292000	62096000	9278400	3168000	2731100	3379200	116400000	48516000	39557000	28324000
Q5H9F3	BCL-6 corepressor-like protein 1	BCORL1		-0.286568	NaN	0.0335111	-0.287272	NaN	-0.0602318	-0.11767	-0.16929	6	6	3	1	4	3	1	4	5	1.8	1.7	2.7	267050000	106500000	93607000	66945000	70827000	24071000	32757000	13999000	108390000	40834000	31383000	36176000	87836000	41598000	29467000	16770000
Q8TD16	Protein bicaudal D homolog 2	BICD2		1.18441	1.57942	1.13126	0.364909	0.166972	-0.29018	1.31261	0.105812	21	20	18	7	9	18	6	9	30.1	26.5	11.3	11.8	1100700000	216060000	705800000	178840000	783270000	168120000	460780000	154380000	94360000	15748000	64992000	13620000	223070000	32193000	180030000	10846000
O15392	Baculoviral IAP repeat-containing protein 5	BIRC5		-0.342543	-0.189878	0.0985543	-0.87742	-0.315935	0.386701	-0.132878	-0.176213	8	8	6	6	8	6	6	8	72.5	48.6	65.5	72.5	2112500000	834080000	622370000	656060000	221620000	94673000	80636000	46315000	659460000	275370000	161020000	223070000	1231400000	464040000	380710000	386670000
Q9NR09;REV__Q96C03	Baculoviral IAP repeat-containing protein 6	BIRC6		0.693498	0.938775	0.129745	0.190931	0.876016	-0.690242	0.625489	0.261651	47	46	4	26	39	3	25	38	16.9	0.7	8.6	14.5	2850300000	1127300000	1136900000	586110000	39212000	11459000	16757000	10996000	254620000	39469000	113040000	102110000	2556400000	1076400000	1007100000	473000000
P54132	Bloom syndrome protein	BLM		-0.0475024	-0.357677	0.0840643	-0.464365	-0.230601	0.0839282	-0.0954042	-0.186081	15	15	8	10	4	8	10	4	16.7	8.8	11.7	4.1	3737900000	1415300000	1324400000	998090000	2377400000	886280000	839720000	651380000	117440000	44088000	22666000	50681000	1243000000	484950000	462070000	296030000
Q13867	Bleomycin hydrolase	BLMH		0.365693	NaN	-0.32469	-0.0278367	NaN	-0.33268	0.0614099	-0.172222	10	10	7	1	8	7	1	8	32.5	24.4	2.4	25.7	683360000	259370000	283710000	140280000	303770000	91721000	136170000	75874000	55245000	0	55245000	0	324350000	167650000	92296000	64407000
P78537	Biogenesis of lysosome-related organelles complex 1 subunit 1	BLOC1S1		0.562768	NaN	-0.151538	0.36793	NaN	-1.06888	0.249379	-0.178543	4	4	2	1	4	2	1	4	44.4	14.4	11.1	44.4	217400000	74734000	53011000	89655000	28169000	9421200	11017000	7730600	57741000	0	0	57741000	131490000	65313000	41993000	24183000
P53004	Biliverdin reductase A	BLVRA		0.0989585	NaN	-0.127557	-0.519921	NaN	-0.344245	-0.00985836	-0.429411	5	5	4	1	3	4	1	3	28	19.6	8.4	18.9	280800000	91540000	109400000	79859000	73549000	23872000	34518000	15159000	15851000	0	0	15851000	191400000	67668000	74881000	48849000
P30043	Flavin reductase (NADPH)	BLVRB		0.3421	0.683562	-0.236232	-0.0621434	0.442758	-0.519735	0.311371	0.00697537	15	15	11	12	12	11	12	12	83.5	65.5	80.1	68.9	7977600000	2769700000	3255400000	1952400000	2058700000	706960000	909700000	442060000	2423400000	483380000	1103500000	836510000	3495400000	1579400000	1242200000	673820000
P35226;P35227	Polycomb complex protein BMI-1	BMI1		-0.0322559	0.0129262	0.0280033	-0.458247	0.0721744	0.293606	0.00311766	0.00234008	6	6	4	3	5	4	3	5	29.8	17.5	14.4	27.3	1219600000	502770000	402740000	314120000	433640000	177990000	157320000	98329000	193590000	60967000	50881000	81746000	592400000	263820000	194540000	134040000
Q9NSY1	BMP-2-inducible protein kinase	BMP2K		-0.267601	NaN	0.0518593	-0.355553	NaN	0.090718	-0.0990463	-0.11523	15	14	13	3	8	12	2	7	24.3	20.7	4.3	11.2	361740000	151890000	114160000	95688000	234600000	104800000	74634000	55165000	54965000	18146000	18514000	18305000	72179000	28947000	21014000	22218000
Q14692	Ribosome biogenesis protein BMS1 homolog	BMS1		-0.207761	-0.221909	-0.042754	-0.36576	-0.112319	0.0564448	-0.155154	-0.130229	62	62	52	50	49	52	50	49	55.4	50.9	51.2	47.8	31776000000	12264000000	10698000000	8813900000	13940000000	5591300000	5123600000	3224700000	7386100000	2689600000	2034400000	2662200000	10450000000	3983400000	3539900000	2927000000
Q12981	Vesicle transport protein SEC20	BNIP1		0.452806	NaN	0.0894982	0.269871	NaN	0.377512	0.282558	0.324695	8	8	6	0	5	6	0	5	39.9	27.2	0	28.9	266430000	71779000	149710000	44946000	121020000	16596000	88982000	15440000	0	0	0	0	145410000	55182000	60726000	29506000
Q8NFC6;Q96IK1	Biorientation of chromosomes in cell division protein 1-like 1	BOD1L1		-0.706371	0.478609	-0.0960362	-0.252037	0.266637	-0.265275	-0.0282339	-0.061526	62	62	1	18	60	1	18	60	31	0.3	11.2	30.4	6120500000	2528400000	2126300000	1465800000	37584000	16699000	11003000	9881100	950860000	309720000	290980000	350160000	5132000000	2202000000	1824400000	1105700000
Q9H3K6	BolA-like protein 2	BOLA2		0.418568	NaN	0.0897693	0.248778	NaN	-0.424552	0.263515	-0.0489569	3	3	3	2	3	3	2	3	51.2	51.2	32.6	51.2	776880000	242150000	377980000	156750000	249960000	80864000	104230000	64872000	242910000	0	185900000	57013000	284010000	161290000	87853000	34867000
Q14137	Ribosome biogenesis protein BOP1	BOP1		-0.241902	-0.263404	0.00317044	-0.173873	-0.225936	0.0569996	-0.162218	-0.108944	38	38	30	30	33	30	30	33	67	59.8	59.8	61.7	20311000000	7930200000	6608700000	5772100000	5844500000	2337100000	2071600000	1435800000	6605600000	2587900000	1829600000	2188100000	7860900000	3005200000	2707500000	2148100000
Q12830	Nucleosome-remodeling factor subunit BPTF	BPTF		-0.0475919	0.192952	0.122871	-0.27228	0.12618	0.00100953	0.0929065	-0.0389398	49	49	17	14	47	17	14	47	21.1	7.6	6	19.9	3401200000	1244000000	1293600000	863650000	487460000	185780000	193140000	108540000	279010000	92547000	58361000	128100000	2634800000	965680000	1042100000	627000000
Q6PJG6	BRCA1-associated ATM activator 1	BRAT1		0.49211	0.94028	-0.0653854	0.0132121	0.67717	-0.356328	0.513016	0.176046	18	18	11	6	13	11	6	13	42.9	26.4	18	30	567620000	185050000	263920000	118650000	185820000	42828000	113600000	29394000	87307000	18797000	36170000	32340000	294490000	123420000	114150000	56920000
P38398	Breast cancer type 1 susceptibility protein	BRCA1		-0.0201356	NaN	0.169155	-0.483238	NaN	0.140517	0.0776122	-0.13791	7	7	5	1	7	5	1	7	4.9	3.3	0.5	4.9	292650000	103480000	134720000	54455000	113270000	33948000	56823000	22495000	0	0	0	0	179380000	69530000	77894000	31960000
P46736	Lys-63-specific deubiquitinase BRCC36	BRCC3		-0.0693005	0.0963968	-0.176446	-0.197898	0.0394192	-0.423894	-0.0453917	-0.181733	12	12	5	3	8	5	3	8	46.8	21.2	16.8	34.2	960320000	379370000	390160000	190790000	295780000	117210000	97376000	81188000	130350000	40067000	43879000	46398000	534200000	222090000	248900000	63202000
O95696	Bromodomain-containing protein 1	BRD1		-0.24284	-0.279459	0.0812033	-0.449651	-0.162638	0.0388576	-0.137711	-0.177387	12	11	7	5	9	6	5	8	14.8	8.3	5.9	10.5	705450000	297460000	225650000	182340000	263560000	118140000	88520000	56902000	185940000	80499000	48190000	57253000	255950000	98820000	88937000	68189000
P25440	Bromodomain-containing protein 2	BRD2		-0.0145287	-0.244036	-0.0450146	0.111699	-0.337485	-1.32709	-0.0976614	-0.401959	26	23	16	20	9	15	18	8	42.9	32	35.3	16.7	3736900000	1524400000	1175600000	1037000000	1765500000	619050000	650740000	495730000	1528500000	677260000	352620000	498620000	442890000	228050000	172200000	42636000
O60885;Q58F21	Bromodomain-containing protein 4	BRD4		0.0040339	-0.0313268	-0.0431107	-0.0208673	-0.115097	-0.535541	-0.0233284	-0.207084	29	23	27	16	23	22	12	18	23.4	22.8	13.7	20	10731000000	4356400000	3741300000	2632900000	5469300000	2074200000	1955000000	1440000000	770000000	316190000	192400000	261410000	4491200000	1966000000	1593800000	931420000
Q9NPI1	Bromodomain-containing protein 7	BRD7		-0.254754	-0.614735	0.0775165	-0.395872	-0.29885	0.231187	-0.236515	-0.127247	22	22	17	5	18	17	5	18	48.7	39.9	12.4	40.6	3261100000	1337400000	1066900000	856780000	1165400000	556370000	347920000	261100000	318660000	117620000	75153000	125890000	1777100000	663420000	643840000	469790000
Q9H0E9	Bromodomain-containing protein 8	BRD8		-0.0744562	0.114367	-0.101923	-0.218128	0.143655	-0.297537	-0.0174219	-0.110906	24	24	17	9	19	17	9	19	25.5	19.6	14.3	22	3266900000	1242200000	1149300000	875480000	1833500000	719370000	675290000	438820000	601280000	184680000	161040000	255560000	832190000	338120000	312970000	181090000
Q9NXR7	BRCA1-A complex subunit BRE	BRE		-0.0429769	NaN	-0.0698607	-0.110044	NaN	-0.161895	-0.0563562	-0.135737	3	3	3	0	3	3	0	3	11	11	0	11	216280000	87584000	80384000	48313000	80350000	31505000	28839000	20005000	0	0	0	0	135930000	56079000	51545000	28307000
Q8WY22;REV__Q96PE2	BRI3-binding protein	BRI3BP		0.256165	NaN	-0.0424271	0.00144197	NaN	-0.0758241	0.11458	-0.0366739	3	3	3	0	2	3	0	2	17.1	17.1	0	10.4	277770000	97606000	117710000	62461000	84065000	26493000	36498000	21075000	0	0	0	0	193710000	71113000	81210000	41386000
Q8TDN6	Ribosome biogenesis protein BRX1 homolog	BRIX1		-0.234584	-0.267062	0.0863762	-0.417675	-0.226898	0.327572	-0.129397	-0.0699566	25	25	22	23	20	22	23	20	71.1	66.3	66.6	62.3	40614000000	15680000000	12933000000	12000000000	7208800000	3073400000	2407500000	1728000000	14958000000	5702700000	4116200000	5139000000	18447000000	6904300000	6409800000	5133300000
Q8WUW1	Protein BRICK1	BRK1		0.402722	NaN	0.0267293	0.0920721	NaN	-0.330883	0.22694	-0.103961	5	5	4	0	4	4	0	4	50.7	41.3	0	49.3	213930000	82350000	90549000	41027000	104670000	33811000	45701000	25157000	0	0	0	0	109260000	48539000	44849000	15870000
Q9HCU9	Breast cancer metastasis-suppressor 1	BRMS1		-0.16004	-0.155582	0.201132	-0.242362	-0.621644	0.195726	-0.0279838	-0.184102	11	11	6	7	9	6	7	9	54.1	33.3	37.8	39.4	2310300000	779960000	856520000	673780000	273990000	107130000	96203000	70654000	383110000	128270000	90261000	164580000	1653200000	544560000	670060000	438550000
Q5VW32	BRO1 domain-containing protein BROX	BROX		0.240986	NaN	0.370053	0.139077	NaN	0.428678	0.306962	0.291132	3	3	3	1	2	3	1	2	17.8	17.8	6.1	13.9	204830000	64565000	79389000	60880000	31672000	8512400	15099000	8060600	21903000	6916200	6070500	8916700	151260000	49137000	58220000	43903000
P55201	Peregrin	BRPF1		0.171335	NaN	-0.0928478	-0.255959	NaN	0.120485	0.0452822	-0.0554938	4	4	2	0	3	2	0	3	4.7	3.3	0	3.3	43962000	20144000	14057000	9760700	16143000	9437000	4012400	2693200	0	0	0	0	27819000	10707000	10045000	7067500
Q9ULD4	Bromodomain and PHD finger-containing protein 3	BRPF3		-0.237609	NaN	-0.178812	-0.232244	NaN	0.0692897	-0.207911	-0.0736134	8	7	5	1	6	4	1	5	9.5	5.4	1.5	7.3	197770000	70306000	75181000	52280000	115430000	36710000	46273000	32452000	0	0	0	0	82332000	33596000	28908000	19828000
P35613	Basigin	BSG		0.682843	0.647361	0.228973	0.418136	0.474358	-0.95618	0.533929	0.111441	8	8	7	4	8	7	4	8	32.2	32.2	14.8	32.2	6371000000	2258100000	2952800000	1160100000	2032000000	497700000	1039100000	495230000	235320000	40517000	115830000	78975000	4103700000	1719900000	1797900000	585890000
P20290	Transcription factor BTF3	BTF3		-0.0991699	-0.0923863	-0.294632	0.00432161	0.127105	-0.80372	-0.159063	-0.16922	16	16	15	11	13	15	11	13	75.7	75.7	66.5	67	50947000000	18707000000	15409000000	16832000000	7427300000	2441300000	2362100000	2623900000	30770000000	9948900000	8769000000	12052000000	12750000000	6316400000	4277700000	2155600000
Q96K17	Transcription factor BTF3 homolog 4	BTF3L4		-0.220026	-0.244822	-0.469889	-0.09985	-0.0311204	-1.04451	-0.307281	-0.323973	11	11	6	10	10	6	10	10	68.4	42.4	68.4	68.4	7771600000	3281500000	2095600000	2394500000	878810000	399110000	258890000	220810000	4669400000	1630100000	1175800000	1863500000	2223400000	1252300000	660910000	310160000
O43683	Mitotic checkpoint serine/threonine-protein kinase BUB1	BUB1		0.226139	0.509442	NaN	-0.0403782	0.356933	NaN	0.374733	0.171911	7	7	4	3	1	4	3	1	12.9	7.3	7.2	0.8	278660000	87994000	87559000	103100000	152650000	50047000	54800000	47800000	114830000	35966000	29704000	49163000	11176000	1980900	3055300	6139300
O43684	Mitotic checkpoint protein BUB3	BUB3		0.0980152	0.0606008	0.0136409	0.0532504	-0.0436608	-0.433604	0.0578315	-0.126476	16	16	15	14	14	15	14	14	53.4	53	47.9	50	25744000000	9269300000	9781000000	6693500000	4830300000	1776000000	1797200000	1257100000	5223500000	1852500000	1427600000	1943400000	15690000000	5640800000	6556200000	3492900000
Q9BRD0	BUD13 homolog	BUD13		-0.441399	NaN	0.0272956	-0.337594	NaN	0.154324	-0.188102	-0.0707695	9	9	5	2	7	5	2	7	19.1	11.8	3.6	15.5	852450000	366380000	295270000	190800000	238350000	114210000	76429000	47715000	36087000	36087000	0	0	578010000	216080000	218840000	143090000
P41223	Protein BUD31 homolog	BUD31		-0.108845	-0.137616	0.0558898	-0.11541	0.0923428	0.276199	-0.0609741	0.0932086	12	12	12	9	10	12	9	10	66.7	66.7	47.2	54.2	3527000000	1297700000	1074100000	1155200000	716900000	296540000	240940000	179420000	1318100000	462940000	316490000	538640000	1492100000	538220000	516670000	437170000
Q13895	Bystin	BYSL		0.064331	-0.0200625	-0.0509208	0.0513025	-0.0410608	0.0690147	-0.00139047	0.0272201	24	24	21	16	21	21	16	21	67.3	56.3	48.1	60.6	8802600000	3358600000	3012400000	2431600000	2716800000	886540000	1089600000	740710000	2123000000	804070000	613630000	705350000	3962700000	1668000000	1309200000	985510000
Q7L1Q6	Basic leucine zipper and W2 domain-containing protein 1	BZW1		0.417056	0.341644	0.00158609	0.428571	0.666393	-0.728789	0.264436	0.237323	20	19	14	7	14	13	7	13	65.2	46.3	34.4	51.3	2756500000	1024500000	1198100000	533960000	866890000	274880000	337440000	254560000	153740000	39468000	54676000	59594000	1735900000	710110000	806010000	219810000
Q9Y6E2	Basic leucine zipper and W2 domain-containing protein 2	BZW2		0.260989	NaN	0.00331439	0.169925	NaN	-0.323606	0.137897	-0.0558387	11	10	8	0	9	7	0	8	25.1	20.8	0	18.6	891300000	390740000	317930000	182620000	468190000	159640000	167890000	140660000	0	0	0	0	423110000	231100000	150050000	41964000
E9PRG8	Uncharacterized protein C11orf98	C11orf98		-0.172555	-0.181918	-0.0917251	-0.240844	-0.120106	0.0799754	-0.148161	-0.0875443	7	7	7	4	6	7	4	6	47.2	47.2	34.1	46.3	11067000000	4401100000	3475100000	3190500000	2055100000	811450000	733870000	509730000	4613300000	1717000000	1314400000	1581900000	4398400000	1872700000	1426800000	1098900000
Q9HB07	UPF0160 protein MYG1, mitochondrial	C12orf10		0.0842004	0.395721	-0.245147	0.0384362	0.368154	-0.228503	0.101843	0.0800755	8	8	6	3	4	6	3	4	31.4	19.9	8	17.8	662850000	210050000	318280000	134520000	161350000	49484000	82111000	29757000	208850000	75142000	66747000	66958000	292650000	85425000	169430000	37803000
Q9UKR5	Probable ergosterol biosynthetic protein 28	C14orf1		NaN	0.460271	-0.101227	NaN	0.253384	0.0196308	0.206668	0.141237	3	3	0	1	3	0	1	3	22.1	0	9.3	22.1	470510000	179550000	154960000	136000000	0	0	0	0	185150000	52398000	68075000	64675000	285360000	127150000	86880000	71328000
Q9Y224	UPF0568 protein C14orf166	C14orf166		0.784336	0.421264	0.049352	0.769687	0.463936	-0.601278	0.449324	0.319375	22	22	22	15	19	22	15	19	77.5	77.5	63.9	75.4	42332000000	15144000000	16975000000	10212000000	14479000000	3768800000	6220800000	4489000000	5831100000	1532000000	1749600000	2549400000	22022000000	9843600000	9004600000	3173800000
Q53F19	Uncharacterized protein C17orf85	C17orf85		-0.235467	-0.155389	0.0575542	-0.18945	-0.094418	0.188907	-0.105732	-0.0225418	17	17	15	5	16	15	5	16	38.5	33.5	13.7	34.7	4965800000	2083400000	1643200000	1239100000	1777100000	796590000	581100000	399410000	422990000	151810000	138510000	132670000	2765700000	1135000000	923630000	707040000
Q9BSF4	Uncharacterized protein C19orf52	C19orf52		0.187261	0.725087	0.193456	-0.0750032	0.0268709	NaN	0.391438	-0.0231672	8	8	6	4	2	6	4	2	48.8	30.4	31.2	13.1	640510000	229370000	240870000	170270000	398010000	144510000	155620000	97870000	184660000	61132000	62918000	60609000	57845000	23726000	22332000	11787000
Q13901	Nuclear nucleic acid-binding protein C1D	C1D		NaN	-0.478226	0.207143	NaN	0.352984	0.136585	-0.0952192	0.248838	4	4	0	2	3	0	2	3	53.2	0	30.5	35.5	343570000	128700000	131800000	83072000	0	0	0	0	20998000	6879000	4777000	9341600	322570000	121820000	127020000	73730000
Q9NWV4	UPF0587 protein C1orf123	C1orf123		0.275722	NaN	-0.206562	-0.0339387	NaN	-0.130839	0.0546401	-0.0815756	4	4	4	1	2	4	1	2	40	40	10.6	25	425860000	157050000	139510000	129290000	220990000	85053000	84685000	51255000	28793000	0	0	28793000	176070000	71997000	54826000	49247000
Q8NDD1	Uncharacterized protein C1orf131	C1orf131		0.227371	NaN	-0.00624594	-0.358454	NaN	0.217355	0.115286	-0.0420111	7	7	6	0	6	6	0	6	30.4	28	0	27.6	1423100000	528310000	529410000	365420000	110810000	44374000	63544000	2893100	0	0	0	0	1312300000	483930000	465860000	362520000
Q9H425	Uncharacterized protein C1orf198	C1orf198		0.102994	NaN	0.0969365	0.146264	NaN	0.00144197	0.0999684	0.0756695	8	8	4	1	6	4	1	6	35.5	19.9	3.7	22.3	469430000	177910000	173520000	117990000	86547000	34476000	28969000	23102000	0	0	0	0	382880000	143440000	144550000	94893000
Q07021	Complement component 1 Q subcomponent-binding protein, mitochondrial	C1QBP		0.555031	0.338111	-0.100685	0.381394	0.271306	-1.29184	0.289201	-0.0400172	11	11	8	9	10	8	9	10	63.1	34	61	61	14113000000	5376100000	5331700000	3404800000	7092000000	2104900000	2916800000	2070300000	2770300000	911430000	933220000	925630000	4250300000	2359700000	1481700000	408890000
Q9GZN8	UPF0687 protein C20orf27	C20orf27		0.282618	NaN	-0.242635	-0.0345297	NaN	-0.332208	0.0437644	-0.175705	3	3	2	1	3	2	1	3	31	20.1	8	31	399610000	138320000	112140000	149160000	100760000	38206000	37411000	25142000	67255000	0	0	67255000	231600000	100110000	74726000	56758000
Q8WWC4	Uncharacterized protein C2orf47, mitochondrial	C2orf47		0.723428	0.589955	NaN	0.424815	0.543793	NaN	0.658234	0.48553	3	3	3	2	1	3	2	1	11.3	11.3	8.2	3.4	303600000	83207000	139340000	81058000	79515000	22054000	34507000	22954000	154970000	30256000	79091000	45626000	69115000	30897000	25739000	12478000
Q9BVC5	Ashwin	C2orf49		1.1001	0.702303	0.00100953	1.00633	0.372395	-1.06733	0.66948	0.333615	15	15	14	6	9	14	6	9	68.1	68.1	37.5	53	2842200000	1018400000	1119200000	704610000	1008700000	195760000	452300000	360680000	520070000	132140000	184150000	203770000	1313400000	690460000	482750000	140150000
Q6NW34	Uncharacterized protein C3orf17	C3orf17		-0.164626	-0.47907	0.115699	-0.263716	-0.117506	0.115033	-0.155695	-0.0802303	13	13	5	4	13	5	4	13	31	13.2	13.2	31	894010000	324690000	311770000	257550000	105570000	43587000	38842000	23139000	134220000	48804000	38893000	46522000	654220000	232300000	234040000	187880000
Q5JPI3	Uncharacterized protein C3orf38	C3orf38		0.125254	0.288181	-0.0272632	0.163885	0.430606	0.0794293	0.134475	0.232538	4	4	2	1	3	2	1	3	20.7	10	4.9	15.8	238260000	91554000	80230000	66477000	40636000	11854000	18556000	10225000	18463000	5514800	5851800	7096400	179160000	74185000	55821000	49156000
Q7Z6I8	UPF0461 protein C5orf24	C5orf24		-0.0667749	NaN	-0.120577	-0.460747	NaN	0.455965	-0.0934249	0.0692278	7	7	7	0	3	7	0	3	44.7	44.7	0	22.3	386670000	149320000	136800000	100550000	249390000	93938000	94259000	61190000	0	0	0	0	137280000	55379000	42541000	39362000
Q7Z4R8	UPF0669 protein C6orf120	C6orf120		-0.226561	0.232415	0.0451634	-0.339108	0.407842	0.243791	0.0291678	0.138085	4	4	3	2	4	3	2	4	46.6	45	35.6	46.6	1369900000	610750000	431020000	328160000	290890000	112280000	112730000	65879000	198700000	58008000	71396000	69300000	880350000	440470000	246900000	192980000
Q96N11	Uncharacterized protein C7orf26	C7orf26		-0.217893	NaN	0.127105	-0.229315	NaN	0.193456	-0.0351061	-0.00249802	5	5	1	1	5	1	1	5	18.5	4	4	18.5	256190000	95637000	100540000	60016000	38369000	15542000	14858000	7968900	44591000	17426000	13631000	13535000	173230000	62669000	72051000	38512000
Q9BRJ6	Uncharacterized protein C7orf50	C7orf50		0.117961	0.201885	-0.255563	-0.174996	0.152248	-1.92857	0.0347134	-0.408793	13	13	12	8	10	12	8	10	68.6	52.1	62.4	44.8	9618700000	3686300000	3362100000	2570300000	5248500000	1918900000	1976100000	1353500000	2714200000	914380000	783000000	1016800000	1656100000	853000000	603020000	200050000
Q9H7E9	UPF0488 protein C8orf33	C8orf33		-0.0369995	-0.0157534	-0.454466	-0.156675	0.182692	-0.286639	-0.155427	-0.0730391	8	8	1	4	6	1	4	6	55.5	7	36.7	40.6	853580000	350350000	254860000	248370000	105620000	36213000	42882000	26528000	352450000	119610000	99108000	133730000	395500000	194520000	112870000	88112000
Q6P1X6	UPF0598 protein C8orf82	C8orf82		-0.103534	0.145743	-0.522654	0.497944	0.902807	-0.625689	-0.134403	0.38957	3	3	1	2	1	1	2	1	21.3	6	15.3	6.9	148850000	53378000	40526000	54947000	22162000	7391800	6864400	7905300	89502000	26638000	23067000	39797000	37187000	19348000	10594000	7245000
Q5T280	Putative methyltransferase C9orf114	C9orf114		-0.025089	NaN	0.00345832	-0.534266	NaN	-0.00236796	-0.0107447	-0.243942	6	6	4	2	5	4	2	5	24.5	16.8	7.2	21.3	647080000	281980000	206470000	158630000	212100000	91061000	83976000	37062000	66711000	18156000	0	48556000	368270000	172760000	122500000	73013000
Q96LW7	Bcl10-interacting CARD protein	C9orf89		0.0254541	NaN	0.0698396	-0.186919	NaN	0.0765591	0.0478175	-0.0491733	4	4	4	0	3	4	0	3	16.7	16.7	0	13.6	497190000	183380000	207300000	106510000	169420000	49771000	89143000	30502000	0	0	0	0	327770000	133610000	118150000	76010000
P00918	Carbonic anhydrase 2	CA2		0.425567	NaN	-0.278286	0.0839282	NaN	-0.306288	0.116145	-0.0980268	3	3	3	1	3	3	1	3	16.9	16.9	7.3	16.9	188940000	63147000	74910000	50884000	78377000	20395000	40202000	17780000	11349000	0	0	11349000	99215000	42752000	34708000	21755000
Q9Y6J0	Calcineurin-binding protein cabin-1	CABIN1		-0.271688	-0.337412	0.0877344	-0.327204	-0.267826	-0.0154763	-0.161379	-0.19706	27	27	19	8	16	19	8	16	20.5	13	8.6	11.8	2313300000	1021300000	751270000	540730000	949270000	483080000	275520000	190670000	320100000	122710000	95833000	101560000	1043900000	415480000	379920000	248510000
Q8WUQ7	Cactin	CACTIN		-0.376021	-0.366336	-0.106187	-0.128677	-0.401063	0.167229	-0.27733	-0.102181	11	11	9	6	6	9	6	6	22.2	18.2	12.1	12.1	1416200000	631530000	426680000	358030000	933860000	393410000	291930000	248520000	139760000	94079000	24269000	21416000	342620000	144040000	110490000	88086000
Q86Y37	CDK2-associated and cullin domain-containing protein 1	CACUL1		0.0982848	NaN	0.223917	0.313014	NaN	0.0422241	0.162468	0.183963	2	2	2	0	1	2	0	1	10.3	10.3	0	5.1	101210000	35828000	35653000	29731000	39594000	13632000	13719000	12242000	0	0	0	0	61618000	22196000	21934000	17489000
Q9HB71	Calcyclin-binding protein	CACYBP		0.648189	0.818442	-0.235705	0.344374	0.736388	-0.735812	0.47853	0.237188	22	22	22	15	20	22	15	20	75.9	75.9	66.7	75	25917000000	9188500000	10091000000	6637400000	11226000000	3204900000	4950500000	3070400000	4639200000	1115800000	1628100000	1895300000	10052000000	4867900000	3512100000	1671700000
P27708	CAD protein;Glutamine-dependent carbamoyl-phosphate synthase;Aspartate carbamoyltransferase;Dihydroorotase	CAD		0.57628	1.00712	-0.219656	0.220578	0.947479	-0.952099	0.539256	0.267268	68	67	51	38	57	51	38	56	49.9	37.2	28	43.2	12539000000	4499200000	5210500000	2829200000	5545800000	1615300000	2624100000	1306400000	1641800000	310240000	581960000	749550000	5351300000	2573700000	2004400000	773210000
Q9BY67	Cell adhesion molecule 1	CADM1		0.169412	0.180403	0.0480967	-0.0793103	0.208018	-0.416442	0.13387	-0.0735552	11	11	10	8	9	10	8	9	43	40	35.5	35.5	4335100000	1681700000	1569500000	1084000000	1949800000	675450000	777140000	497200000	734200000	278310000	167490000	288400000	1651100000	727910000	624820000	298410000
Q8N126	Cell adhesion molecule 3	CADM3		0.295605	-0.149265	-0.0706938	0.187261	0.348346	-0.555375	0.038572	0.0436618	12	12	9	3	12	9	3	12	41.2	34.4	16.1	41.2	2977700000	1328500000	1027700000	621390000	976530000	316610000	381750000	278180000	72118000	24155000	21113000	26850000	1929000000	987770000	624870000	316360000
Q8NFZ8	Cell adhesion molecule 4	CADM4		0.513188	NaN	0.143263	-0.0100182	NaN	-0.972365	0.340049	-0.412395	9	9	7	1	8	7	1	8	39.7	31.4	9.5	30.2	1537800000	545010000	784880000	207870000	677020000	171650000	382320000	123050000	12330000	12330000	0	0	848410000	361030000	402560000	84822000
P22676;P05937	Calretinin	CALB2		0.343806	0.805788	-0.216568	-0.0160743	0.48553	-0.282772	0.37028	0.0980736	19	19	14	6	17	14	6	17	77.5	48	29.9	73.4	4168700000	1584000000	1622100000	962550000	2003300000	667630000	841350000	494310000	398730000	77014000	180650000	141060000	1766700000	839360000	600140000	327170000
Q05682;REV__Q13136	Caldesmon	CALD1		-0.274739	-0.475094	-0.0880707	-0.300075	-0.289774	-0.00994552	-0.270672	-0.193541	63	61	57	44	57	56	43	55	47.9	46	37.2	44.3	299540000000	116830000000	100820000000	81883000000	140670000000	55590000000	48652000000	36425000000	35479000000	14460000000	9247700000	11771000000	123390000000	46782000000	42924000000	33687000000
P27797	Calreticulin	CALR		0.582941	0.388355	-0.247132	0.170694	0.388796	-0.940229	0.282685	-0.0212918	18	18	18	13	17	18	13	17	71.2	71.2	57.3	63.8	44184000000	16320000000	17149000000	10715000000	22447000000	6580100000	9817900000	6048800000	4766000000	1348200000	1357000000	2060800000	16971000000	8391700000	5974100000	2605600000
O43852	Calumenin	CALU		0.329985	NaN	-0.463748	-0.288223	NaN	-0.806746	-0.0129702	-0.524313	4	4	4	0	1	4	0	1	21.3	21.3	0	6	286280000	98803000	119750000	67731000	188710000	60385000	89150000	39174000	0	0	0	0	97575000	38418000	30601000	28556000
Q13555;Q13554;Q9UQM7	Calcium/calmodulin-dependent protein kinase type II subunit gamma;Calcium/calmodulin-dependent protein kinase type II subunit beta	CAMK2G;CAMK2B		0.496411	NaN	0.121546	0.63143	NaN	-1.09139	0.32112	0.0132193	8	6	2	0	8	1	0	6	22	6.6	0	22	363040000	169490000	133530000	60025000	68087000	19236000	27919000	20932000	0	0	0	0	294950000	150250000	105610000	39093000
Q08AD1	Calmodulin-regulated spectrin-associated protein 2	CAMSAP2	Y	-1.37019	-1.70543	-1.46232	0.11023	0.018919	0.81975	-1.50583	0.362778	26	26	23	12	15	23	12	15	28.1	24.1	14.2	16.5	2418800000	1070900000	364100000	983880000	1912800000	895110000	318060000	699610000	124700000	47848000	6877400	69975000	381360000	127900000	39161000	214300000
Q86VP6;O75155	Cullin-associated NEDD8-dissociated protein 1	CAND1		0.36233	0.497638	-0.15101	0.0227584	0.535257	-0.722301	0.262241	0.0338541	34	34	28	18	22	28	18	22	42.8	30.8	25.1	28.5	5343500000	1854300000	2178100000	1311100000	2839500000	930350000	1245900000	663230000	882900000	220440000	296870000	365590000	1621100000	703460000	635350000	282290000
P27824	Calnexin	CANX		0.543496	0.874758	-0.245181	0.111432	0.775514	-0.849934	0.462893	0.157867	28	28	26	13	25	26	13	25	51.5	51.5	32.9	47.6	27909000000	9892800000	11283000000	6733400000	15690000000	4683300000	6949500000	4057500000	1711400000	317880000	745560000	647930000	10508000000	4891700000	3588200000	2028000000
Q01518;P40123	Adenylyl cyclase-associated protein 1	CAP1		0.388355	0.847275	0.00920383	0.0130692	0.739848	-0.348666	0.45572	0.207647	29	29	23	7	27	23	7	27	63.6	56.8	21.7	63.6	10926000000	4012700000	4376900000	2536600000	5464000000	1786800000	2320500000	1356700000	332370000	71898000	119880000	140590000	5129800000	2154000000	1936400000	1039300000
P07384	Calpain-1 catalytic subunit	CAPN1		0.264356	NaN	-0.398456	-0.0737121	NaN	-0.55909	-0.0293157	-0.296084	13	13	5	1	10	5	1	10	26.5	8.7	3.2	19.6	343820000	180720000	109840000	53255000	56700000	8140200	43136000	5423500	0	0	0	0	287120000	172580000	66706000	47832000
P17655	Calpain-2 catalytic subunit	CAPN2		0.205518	0.221568	-0.357437	-0.089252	0.198243	-0.481989	0.0471428	-0.0978364	25	25	22	5	20	22	5	20	52.3	46	15.1	48.1	5130900000	2099600000	1831300000	1200100000	2384100000	813580000	984910000	585620000	376660000	117550000	125210000	133910000	2370100000	1168400000	721140000	480570000
O15484	Calpain-5	CAPN5		0.130008	NaN	0.0433445	-0.0186149	NaN	-0.149681	0.0873271	-0.0826599	6	6	1	0	6	1	0	6	13	3	0	13	499850000	199130000	205510000	95218000	54822000	13150000	29432000	12239000	0	0	0	0	445030000	185980000	176080000	82979000
P04632;Q96L46	Calpain small subunit 1	CAPNS1		0.185993	0.748547	-0.190651	-0.0786703	0.492725	-0.270225	0.300186	0.0855244	12	12	10	11	12	10	11	12	78	58.6	73.1	78	10528000000	3914500000	3808000000	2805500000	2264100000	784680000	932820000	546550000	2706700000	625920000	1008800000	1072000000	5557300000	2503900000	1866500000	1187000000
Q14444	Caprin-1	CAPRIN1		-0.143452	0.0984196	-0.00124125	-0.064314	0.261711	-0.333371	-0.0120292	-0.0247465	26	26	25	23	22	25	23	22	46.7	41.3	43.4	38.1	87874000000	33626000000	29513000000	24736000000	49929000000	19063000000	17074000000	13791000000	16007000000	5295900000	4422600000	6288300000	21939000000	9266600000	8016100000	4656200000
P52907	F-actin-capping protein subunit alpha-1	CAPZA1		-0.132894	-0.00484114	0.0219061	-0.267965	-0.0557712	0.364236	-0.0370439	0.0378601	18	15	17	15	16	14	13	14	76.6	76.6	71	71.3	30821000000	11870000000	10084000000	8867700000	11599000000	4685700000	4116400000	2797200000	8744700000	3358200000	2388500000	2998000000	10478000000	3826300000	3578700000	3072500000
P47755	F-actin-capping protein subunit alpha-2	CAPZA2		-0.183441	0.405339	0.0709388	-0.285759	-0.000187563	0.326882	0.117872	0.0353799	12	9	12	7	6	9	5	4	60.1	60.1	38.8	33.2	1527600000	682330000	474470000	370790000	770190000	329210000	252750000	188240000	377510000	192990000	86867000	97652000	379880000	160130000	134850000	84896000
P47756	F-actin-capping protein subunit beta	CAPZB		-0.166875	-0.012228	0.0756011	-0.25577	-0.0257791	0.436588	-0.0310467	0.0809896	23	23	21	18	20	21	18	20	70	69.3	63.9	67.1	32473000000	11794000000	10826000000	9852600000	7788000000	3161000000	2714100000	1912900000	9651400000	3017000000	2838500000	3795900000	15033000000	5615800000	5273800000	4143800000
Q9Y2V2	Calcium-regulated heat stable protein 1	CARHSP1		0.471448	NaN	-0.0900964	0.147958	NaN	-0.106576	0.217826	0.0262972	5	5	5	0	3	5	0	3	64.6	64.6	0	34.7	438440000	175130000	159340000	103970000	277160000	95697000	113150000	68311000	0	0	0	0	161280000	79433000	46185000	35660000
Q86X55	Histone-arginine methyltransferase CARM1	CARM1		0.369494	NaN	0.0780633	-0.105147	NaN	-0.35067	0.231125	-0.222692	5	5	2	1	3	2	1	3	16.1	8.2	3.6	7.2	228200000	89514000	93538000	45145000	126100000	43514000	57781000	24809000	7463600	7463600	0	0	94630000	38536000	35757000	20337000
P49589	Cysteine--tRNA ligase, cytoplasmic	CARS		0.397365	0.309525	0.0745054	0.305445	0.465713	-0.72142	0.266797	0.103576	25	25	17	5	22	17	5	22	41.7	27.3	9.2	38.4	3031200000	1090300000	1262700000	678290000	1160500000	337730000	523820000	298940000	228090000	47904000	63747000	116430000	1642700000	704650000	675100000	262910000
O15234	Protein CASC3	CASC3		0.0610158	NaN	0.00705194	-0.076113	NaN	-0.627137	0.0342862	-0.325476	7	7	5	3	3	5	3	3	17.8	9.5	9.2	6.3	800940000	297190000	343890000	159860000	609560000	225810000	252620000	131140000	22769000	19234000	2129000	1405600	168610000	52151000	89145000	27317000
Q8NG31	Protein CASC5	CASC5		-0.33929	-0.201427	0.0553345	-0.21491	-0.300608	-0.0292494	-0.15242	-0.177099	32	32	29	9	18	29	9	18	19.6	17.9	6.4	12.5	2665700000	1037400000	863950000	764370000	1435600000	598630000	435970000	400990000	335640000	131710000	79975000	123950000	894470000	307040000	348010000	239420000
O14936	Peripheral plasma membrane protein CASK	CASK		-0.0245752	0.113834	0.046002	-0.120655	0.0545012	-0.204898	0.046193	-0.0862674	32	32	21	24	27	21	24	27	44.9	32.6	35.5	39.4	6461200000	2456100000	2331100000	1674100000	1947000000	700030000	746420000	500550000	1165100000	344660000	386750000	433690000	3349100000	1411400000	1197900000	739820000
P20810	Calpastatin	CAST		0.37729	NaN	-0.0235044	0.0720372	NaN	-0.833953	0.190767	-0.310978	7	7	5	3	2	5	3	2	20.2	12.7	10	5.9	431050000	147800000	167370000	115880000	348030000	126550000	144440000	77033000	26902000	0	0	26902000	56122000	21251000	22926000	11945000
Q03135;P56539	Caveolin-1	CAV1		-0.0459526	0.143132	0.633199	-0.308805	-0.172652	0.65205	0.272601	0.122527	12	12	11	7	12	11	7	12	68	63.5	41	68	51955000000	16164000000	21896000000	13895000000	4453200000	1685300000	1834600000	933310000	3029300000	1044600000	1062200000	922400000	44473000000	13434000000	18999000000	12040000000
Q13951	Core-binding factor subunit beta	CBFB		-0.0537782	0.176578	-0.0821024	-0.711748	0.216858	-0.150353	0.0182971	-0.166066	10	10	10	3	9	10	3	9	51.6	51.6	21.4	46.7	3792300000	1562700000	1389900000	839610000	1329000000	560530000	509190000	259290000	246210000	77789000	71113000	97307000	2217100000	924410000	809640000	483010000
Q75N03	E3 ubiquitin-protein ligase Hakai	CBLL1		0.0513025	NaN	-0.0876414	-0.173986	NaN	0.0980152	-0.0164974	-0.0315848	7	7	3	2	6	3	2	6	21.4	8.6	6.7	19.6	776860000	304100000	272430000	200330000	183170000	48294000	98296000	36582000	110320000	38871000	31273000	40172000	483370000	216930000	142860000	123570000
P16152	Carbonyl reductase [NADPH] 1	CBR1		0.0923428	0.480886	-0.444243	-0.149409	0.331017	-0.398589	0.0916073	-0.0399233	15	13	13	10	14	11	8	12	67.1	62.5	40.4	67.1	3257700000	1344600000	1051600000	861460000	1131800000	410470000	438210000	283120000	742400000	218250000	224930000	299220000	1383500000	715910000	388430000	279120000
P83916	Chromobox protein homolog 1	CBX1		-0.0271015	-0.223071	0.129085	-0.0776956	-0.190586	0.0831112	-0.0332103	-0.0573316	10	9	9	10	10	8	9	9	53	51.9	53	53	20792000000	8031500000	6848400000	5912400000	6553500000	2478700000	2309900000	1764900000	7539900000	2878900000	2072500000	2588500000	6698900000	2674000000	2466000000	1558900000
Q14781	Chromobox protein homolog 2	CBX2		0.26111	NaN	0.038998	-0.347105	NaN	0.189287	0.154324	-0.0541227	7	7	3	1	5	3	1	5	25.4	9.8	3.8	16	329620000	172620000	91968000	65041000	88924000	29418000	37348000	22158000	66481000	66481000	0	0	174220000	76717000	54620000	42882000
Q13185	Chromobox protein homolog 3	CBX3		0.0356239	-0.0812169	0.00475306	0.0231844	-0.0961442	-0.115988	-0.0127713	-0.0616615	13	11	12	10	9	10	8	7	67.2	66.1	59.6	58.5	87191000000	34353000000	28803000000	24035000000	16987000000	6069400000	6249100000	4668500000	34395000000	12593000000	9944900000	11857000000	35809000000	15690000000	12609000000	7509500000
P45973	Chromobox protein homolog 5	CBX5		-0.273134	-0.208511	0.000432744	-0.255357	-0.225413	0.169668	-0.155614	-0.0903267	16	15	16	9	11	15	8	10	64.4	64.4	53.4	53.4	32294000000	12931000000	10166000000	9197400000	6776700000	2784300000	2193900000	1798500000	10776000000	4124800000	2967200000	3683800000	14742000000	6021400000	5005300000	3715200000
Q9HC52	Chromobox protein homolog 8	CBX8		0.00834346	NaN	-0.0399777	-0.118633	NaN	-0.0389546	-0.0156148	-0.0782438	11	10	7	0	10	6	0	9	39.1	26	0	36.5	853810000	387760000	293090000	172960000	307780000	116550000	130340000	60891000	0	0	0	0	546020000	271210000	162750000	112070000
Q8IX12	Cell division cycle and apoptosis regulator protein 1	CCAR1		-0.372169	-0.323787	-0.191903	-0.291539	-0.184884	-0.183392	-0.293925	-0.219057	48	48	38	33	40	38	33	40	47.1	36.4	37.7	41.1	20244000000	8790500000	5911500000	5542000000	10487000000	4643700000	3246900000	2596200000	5875700000	2453200000	1435200000	1987400000	3881500000	1693600000	1229500000	958470000
Q8N163	Cell cycle and apoptosis regulator protein 2	CCAR2		-0.0338649	-0.0495465	-0.0108028	0.0429244	-0.0402298	-0.329558	-0.0313169	-0.100319	40	40	38	32	33	38	32	33	61.8	57	54.4	53.2	33306000000	12557000000	11427000000	9321200000	14866000000	5447800000	5267500000	4151000000	9063700000	3120200000	2664700000	3278900000	9375600000	3989400000	3494900000	1891400000
Q96ES7	SAGA-associated factor 29 homolog	CCDC101		-0.231481	-0.229822	0.0458623	-0.355571	-0.405891	0.0490731	-0.132472	-0.222672	6	6	3	3	5	3	3	5	31.4	12.6	19.5	25.9	696260000	266830000	254840000	174600000	131310000	53913000	47613000	29782000	307190000	103270000	99383000	104540000	257760000	109640000	107840000	40277000
Q96A19	Coiled-coil domain-containing protein 102A	CCDC102A		0.37951	NaN	0.10675	-0.113021	NaN	-0.092494	0.249567	-0.102721	8	8	3	0	7	3	0	7	22.4	8.9	0	20.5	361230000	135990000	143650000	81593000	56342000	18321000	19912000	18109000	0	0	0	0	304890000	117670000	123740000	63484000
Q8WUD4	Coiled-coil domain-containing protein 12	CCDC12		-0.177213	-0.227337	0.0997665	-0.183736	-0.17301	-0.277744	-0.0942794	-0.210735	8	8	8	3	5	8	3	5	59	59	34.3	33.1	1555700000	537860000	626520000	391310000	616330000	237650000	202690000	175990000	549680000	142410000	280290000	126970000	389690000	157810000	143530000	88351000
Q96CT7	Coiled-coil domain-containing protein 124	CCDC124		0.272501	NaN	0.119555	0.274888	NaN	-0.904467	0.198054	-0.197492	15	15	15	2	6	15	2	6	50.2	50.2	15.7	28.7	4915800000	1684100000	1851100000	1380700000	4205100000	1392700000	1581800000	1230600000	163980000	37233000	45433000	81317000	546740000	254140000	223880000	68722000
Q6PK04	Coiled-coil domain-containing protein 137	CCDC137		-0.0153305	NaN	0.209391	-0.206645	NaN	0.0724489	0.101401	-0.0603597	5	5	4	4	2	4	4	2	23.9	20.1	20.4	8	722850000	292910000	238310000	191630000	107370000	39274000	53921000	14172000	102620000	54857000	0	47765000	512860000	198780000	184390000	129690000
Q5VVM6	Coiled-coil domain-containing protein 30	CCDC30		-0.3517	-0.68959	-0.00871127	-0.666966	-0.488491	0.320427	-0.323329	-0.211286	1	1	1	1	1	1	1	1	1.4	1.4	1.4	1.4	1115200000	451620000	374490000	289050000	576950000	260250000	188200000	128500000	18540000	7696300	4250100	6593400	519670000	183670000	182040000	153960000
Q96A33	Coiled-coil domain-containing protein 47	CCDC47		-0.0268957	0.17479	-0.287114	-0.0997882	0.0254541	-0.648937	-0.0341258	-0.212724	20	20	19	15	20	19	15	20	50.1	49.1	44.9	50.1	10795000000	4404300000	3843200000	2547100000	4969700000	1927100000	1778400000	1264300000	1510600000	472650000	502200000	535760000	4314200000	2004600000	1562600000	747060000
Q8IVM0	Coiled-coil domain-containing protein 50	CCDC50		-0.0197407	NaN	0.30906	-0.0393697	NaN	0.200128	0.154006	0.0853431	3	3	3	0	3	3	0	3	16.7	16.7	0	16.7	603140000	211730000	240150000	151260000	307030000	101540000	128400000	77093000	0	0	0	0	296110000	110190000	111750000	74168000
Q9Y3C0	WASH complex subunit CCDC53	CCDC53		0.755486	0.564622	0.00805655	0.618239	0.595599	-0.887981	0.476053	0.257602	7	7	6	3	6	6	3	6	52.1	42.8	19.1	47.9	680430000	219240000	274880000	186300000	191060000	44720000	95461000	50878000	226900000	68856000	67957000	90090000	262470000	105670000	111460000	45335000
Q4VC31	Coiled-coil domain-containing protein 58	CCDC58		0.710173	NaN	0.0284277	0.640713	NaN	-0.859117	0.409201	0.0775096	6	6	6	1	5	6	1	5	58.3	58.3	11.8	52.8	1014200000	375570000	362410000	276220000	109640000	24243000	43391000	42001000	307540000	75542000	82133000	149870000	597020000	275790000	236880000	84356000
Q9P031	Thyroid transcription factor 1-associated protein 26	CCDC59		0.015783	NaN	-0.11796	-0.365667	NaN	0.1038	-0.0495391	-0.111921	8	8	5	2	6	5	2	6	33.6	20.3	8.3	29.9	1930900000	736620000	676780000	517480000	253650000	94655000	90788000	68210000	29647000	29647000	0	0	1647600000	612320000	586000000	449270000
Q16204	Coiled-coil domain-containing protein 6	CCDC6		0.737081	NaN	0.0353424	0.254352	NaN	-0.735019	0.428464	-0.157134	12	12	11	1	10	11	1	10	39.7	33.8	2.1	36.3	1172800000	387110000	557130000	228520000	671430000	169850000	328290000	173300000	19717000	0	19717000	0	481610000	217260000	209130000	55220000
Q9BR77	Coiled-coil domain-containing protein 77	CCDC77		-0.249428	NaN	-0.124896	-0.290709	NaN	0.104471	-0.185819	-0.0796305	2	2	1	1	1	1	1	1	6.4	4.3	2	4.3	244530000	8524000	8693200	227310000	11169000	4398300	3328800	3442200	219600000	0	0	219600000	13760000	4125600	5364300	4269600
Q9H6F5	Coiled-coil domain-containing protein 86	CCDC86		0.00302648	-0.18848	-0.113739	-0.172311	-0.092617	-0.0290727	-0.0975688	-0.0968126	9	9	8	3	8	8	3	8	33.3	28.6	8.6	31.4	5483000000	2068700000	1824000000	1590300000	2996300000	1232300000	1015300000	748720000	296320000	87868000	67247000	141210000	2190400000	748500000	741450000	700410000
Q3V6T2	Girdin	CCDC88A		0.381837	NaN	0.184725	0.415867	NaN	-0.154972	0.286645	0.158499	9	9	7	1	4	7	1	4	7.1	5.7	0.9	2.9	403060000	149930000	167470000	85655000	241080000	59133000	118250000	63699000	52060000	52060000	0	0	109910000	38741000	49218000	21955000
Q9GZT6	Coiled-coil domain-containing protein 90B, mitochondrial	CCDC90B		-0.0947107	-0.125101	NaN	-0.18164	-0.0560112	NaN	-0.109826	-0.117459	8	8	8	2	2	8	2	2	50.8	50.8	16.1	16.1	592670000	220170000	188330000	184180000	377630000	142220000	120510000	114900000	170480000	43279000	57928000	69274000	44563000	34671000	9892800	0
Q9BW85	Coiled-coil domain-containing protein 94	CCDC94		0.228849	NaN	0.0622599	0.00532812	NaN	-0.216585	0.147958	-0.101366	5	5	5	0	1	5	0	1	22.3	22.3	0	5	197400000	73057000	72276000	52070000	90349000	28141000	39608000	22599000	0	0	0	0	107050000	44916000	32667000	29470000
P24863	Cyclin-C	CCNC		-0.00846455	0.23352	0.134747	0.000432744	0.156397	0.0993625	0.123335	0.086829	7	7	5	5	6	5	5	6	32.2	21.9	27.2	24.4	953900000	363960000	373330000	216610000	199350000	81871000	66173000	51306000	231810000	82078000	85979000	63754000	522740000	200010000	221170000	101550000
P51946	Cyclin-H	CCNH		-0.191722	0.0582472	-0.238647	-0.156852	0.0271541	0.0625362	-0.118048	-0.0192289	16	16	14	7	5	14	7	5	56	48.9	33.7	25.1	2415600000	955240000	719330000	741020000	976080000	410850000	321000000	244230000	650230000	213610000	140670000	295950000	789290000	330780000	257670000	200840000
O75909	Cyclin-K	CCNK		-0.0148056	-0.027028	0.13014	-0.186919	-0.16175	-0.876095	0.0312211	-0.372543	8	8	8	1	7	8	1	7	22.2	22.2	2.8	20	1065000000	423970000	403960000	237020000	572210000	219840000	202590000	149780000	38921000	13705000	11712000	13504000	453830000	190430000	189660000	73741000
Q9UK58	Cyclin-L1	CCNL1		-0.024678	-0.313226	0.0192037	0.195852	-0.106855	0.146134	-0.0988763	0.084341	5	5	2	2	4	2	2	4	15.6	5.7	6.1	12.4	280510000	118120000	95597000	66793000	48412000	26347000	15758000	6306800	15795000	5436600	4705900	5652600	216300000	86337000	75133000	54833000
O60563;O60583	Cyclin-T1	CCNT1		-0.153382	NaN	-0.0866606	0.00647756	NaN	0.0103502	-0.119636	0.00841518	10	10	8	0	7	8	0	7	23.4	19.8	0	16.4	802360000	340080000	283050000	179230000	494330000	212660000	167250000	114420000	0	0	0	0	308030000	127420000	115800000	64810000
Q8ND76;Q8N7R7;Q5T2Q4	Cyclin-Y	CCNY		0.120485	NaN	-0.00460955	-0.141542	NaN	-0.196211	0.059293	-0.168617	5	5	3	2	3	3	2	3	22.3	10.9	10.9	15.8	744930000	295240000	272450000	177230000	401410000	153690000	148310000	99409000	45818000	10014000	18017000	17787000	297700000	131540000	106120000	60036000
P78371	T-complex protein 1 subunit beta	CCT2		0.371615	0.227741	-0.112132	0.408821	0.334454	-0.823652	0.176331	0.071996	44	44	43	33	43	43	33	43	86.5	85.2	75.3	86.5	76761000000	28057000000	28420000000	20284000000	35827000000	10767000000	14245000000	10815000000	13867000000	4327700000	4087900000	5451100000	27067000000	12962000000	10087000000	4017500000
P49368	T-complex protein 1 subunit gamma	CCT3		0.371726	0.161436	-0.0440028	0.322966	0.275961	-0.833439	0.173025	0.010966	35	35	31	25	35	31	25	35	71.7	65.7	57.8	71.7	26686000000	10515000000	9606500000	6564900000	9472700000	2921000000	3780300000	2771400000	4987300000	1741800000	1239400000	2006100000	12227000000	5852300000	4586800000	1787400000
P50991	T-complex protein 1 subunit delta	CCT4		0.306496	0.216486	-0.0761739	0.375846	0.247077	-0.83457	0.157979	0.0215508	27	27	24	18	25	24	18	25	71.6	65.9	49	59.6	21036000000	7590800000	7765900000	5679100000	11330000000	3476100000	4373000000	3481200000	2664600000	830050000	760240000	1074300000	7040900000	3284700000	2632700000	1123500000
P48643	T-complex protein 1 subunit epsilon	CCT5		0.413486	0.152508	-0.120765	0.365357	0.264596	-0.857992	0.164829	0.0196877	38	38	38	32	37	38	32	37	83.4	83.4	72.6	83.2	65371000000	24202000000	24013000000	17157000000	28834000000	8917400000	11380000000	8537000000	13733000000	4158700000	4273400000	5301400000	22803000000	11126000000	8359600000	3318100000
P40227	T-complex protein 1 subunit zeta	CCT6A		0.401084	0.212009	-0.049442	0.390117	0.278104	-0.736028	0.199588	0.0581964	35	29	30	22	30	27	17	26	72.5	65.7	49.7	62.1	36037000000	13250000000	13711000000	9075800000	14860000000	4434300000	6007600000	4418400000	7072400000	2196900000	2247700000	2627900000	14104000000	6619000000	5455800000	2029500000
Q92526	T-complex protein 1 subunit zeta-2	CCT6B		0.542308	NaN	-0.00491352	0.246712	NaN	-0.564414	0.294488	-0.102581	7	1	4	6	5	1	1	1	15.3	8.1	13.8	10	2146300000	794030000	744970000	607270000	1337900000	381710000	545740000	410500000	178780000	178780000	0	0	629550000	233550000	199230000	196780000
Q99832	T-complex protein 1 subunit eta	CCT7		0.402395	0.234869	0.0110662	0.420294	0.3122	-0.871231	0.224946	0.0595768	30	30	27	22	25	27	22	25	73.8	63.4	60.2	60	16039000000	5547700000	6101700000	4389600000	7494600000	2160200000	3083100000	2251300000	3295100000	1012900000	909440000	1372700000	5249400000	2374600000	2109200000	765630000
P50990	T-complex protein 1 subunit theta	CCT8		0.412402	0.215741	-0.0711181	0.352194	0.288418	-0.905413	0.199165	0.015155	43	43	40	24	40	40	24	40	78.6	75.2	47.3	72.8	46406000000	16327000000	17803000000	12276000000	25352000000	7444800000	10375000000	7532300000	5308200000	1564300000	1424200000	2319700000	15746000000	7318200000	6003700000	2424400000
Q6YHK3	CD109 antigen	CD109		0.174662	0.064607	0.0316775	0.0492125	0.051024	-0.364255	0.0916209	-0.0752312	37	37	23	22	32	23	22	32	34.6	24.4	25.1	29.8	4704300000	1853600000	1616400000	1234300000	2079500000	761840000	765080000	552560000	690710000	243940000	202960000	243810000	1934100000	847850000	648330000	437960000
P48509	CD151 antigen	CD151		0.650948	NaN	-0.0927401	0.246226	NaN	-0.748651	0.326503	-0.167102	5	5	4	1	3	4	1	3	17.4	14.2	4	10.7	1417600000	483200000	609870000	324480000	961620000	273860000	450800000	236960000	29158000	0	0	29158000	426780000	209340000	159080000	58363000
Q9Y5K6	CD2-associated protein	CD2AP		0.51783	0.69635	-0.0408382	0.266637	0.700972	-0.764273	0.423772	0.187916	19	19	17	3	15	17	3	15	38.2	33	4.5	31.1	3538100000	1260000000	1530400000	747750000	1945500000	608290000	856570000	480690000	213080000	58812000	74154000	80116000	1379500000	592940000	599630000	186950000
O95400	CD2 antigen cytoplasmic tail-binding protein 2	CD2BP2		0.00575927	NaN	0.0328061	0.0219061	NaN	-0.279476	0.0193461	-0.120929	6	6	5	0	6	5	0	6	25.8	22.6	0	25.8	530270000	196790000	226390000	107090000	205120000	78256000	75907000	50961000	0	0	0	0	325140000	118530000	150480000	56131000
O15446	DNA-directed RNA polymerase I subunit RPA34	CD3EAP		-0.128346	-0.25324	-0.181869	-0.342067	-0.11785	-0.708703	-0.186913	-0.369383	18	18	17	5	10	17	5	10	61.8	59.6	17.6	43.1	5459000000	2184500000	1951100000	1323400000	3428400000	1334000000	1251400000	843040000	1074300000	420990000	288600000	364750000	956200000	429480000	411090000	115640000
P16070	CD44 antigen	CD44		0.785341	0.401303	0.0156403	0.445833	0.257614	-0.125069	0.434775	0.211868	11	11	10	7	11	10	7	11	16.4	13.2	10.5	16.4	44696000000	15377000000	17808000000	11511000000	18592000000	5265300000	8348500000	4978600000	2877300000	762760000	1194000000	920600000	23226000000	9348500000	8265800000	5611700000
P13987	CD59 glycoprotein	CD59		0.383276	0.35727	-0.0304866	-0.045759	0.382391	-0.413461	0.248693	0.0110662	5	5	5	3	5	5	3	5	25.8	25.8	18.8	25.8	23795000000	10677000000	8381200000	4737200000	3034500000	1027400000	1238800000	768360000	3454500000	1000800000	1170400000	1283400000	17306000000	8648400000	5972100000	2685500000
P08962	CD63 antigen	CD63		0.505484	0.54893	0.147176	0.199751	0.62527	-0.520645	0.411426	0.175497	3	3	3	1	2	3	1	2	8.4	8.4	4.2	7.6	1341500000	446840000	539580000	355130000	571560000	158420000	266770000	146360000	364030000	102160000	122960000	138910000	405960000	186250000	149850000	69861000
P60033	CD81 antigen	CD81		0.77011	NaN	-0.0217165	0.301822	NaN	-0.505881	0.427853	-0.0462282	4	4	3	2	4	3	2	4	27.5	25	15.3	27.5	1713500000	683760000	631090000	398620000	416280000	119920000	186580000	109770000	65739000	0	21633000	44106000	1231500000	563840000	422870000	244740000
P21926	CD9 antigen	CD9		0.765959	1.60961	0.318924	0.0769695	1.41105	-0.3443	0.999904	0.585536	4	4	4	3	4	4	3	4	20.6	20.6	20.6	20.6	6192900000	2381500000	2517000000	1294400000	1896100000	602400000	924770000	368900000	813130000	136240000	333190000	343690000	3483700000	1642800000	1259000000	581830000
P48960	CD97 antigen;CD97 antigen subunit alpha;CD97 antigen subunit beta	CD97		0.645425	NaN	0.0999011	0.249142	NaN	-0.409374	0.398296	-0.0428654	4	4	3	1	4	3	1	4	7.4	6.3	1.9	7.4	339420000	129210000	130060000	80153000	96346000	27902000	43325000	25119000	11716000	2970300	4011000	4734500	231360000	98335000	82721000	50299000
Q9UJX2	Cell division cycle protein 23 homolog	CDC23		0.0794293	NaN	0.0289934	0.146916	NaN	-1.12532	0.0544318	-0.353284	6	6	3	1	3	3	1	3	14.2	6.2	1.5	9.4	194210000	84458000	56738000	53014000	117800000	42783000	39937000	35077000	20533000	6906700	4705400	8921300	55879000	34768000	12095000	9016100
P30260	Cell division cycle protein 27 homolog	CDC27		0.0597706	-0.110885	0.275365	0.439038	0.444243	-0.792482	0.0834381	0.134725	12	12	11	4	4	11	4	4	26.2	23.1	12.5	10.6	696850000	212510000	229150000	255200000	398960000	103480000	125690000	169790000	160250000	56186000	35768000	68292000	137650000	52841000	67696000	17112000
Q16543	Hsp90 co-chaperone Cdc37;Hsp90 co-chaperone Cdc37, N-terminally processed	CDC37		0.479541	0.608715	-0.141207	0.287118	0.807437	-0.551099	0.350859	0.28404	17	17	16	6	10	16	6	10	41.8	38.6	19.8	31.7	4255500000	1575100000	1589300000	1091100000	2206000000	728060000	915340000	562610000	260770000	35137000	48037000	177600000	1788700000	811920000	625880000	350900000
P60953;Q9H4E5	Cell division control protein 42 homolog	CDC42		0.578407	0.654161	0.0230424	0.358509	0.615134	-0.479573	0.444667	0.23511	10	9	9	7	8	8	7	7	62.8	48.2	51.3	48.2	11243000000	4168900000	4194500000	2880100000	1202100000	358420000	521230000	322480000	3002900000	722630000	948070000	1332200000	7038400000	3087800000	2725200000	1225400000
Q9Y5S2	Serine/threonine-protein kinase MRCK beta	CDC42BPB		0.538538	0.196103	0.0539454	0.604356	0.905274	-0.754967	0.277469	0.409892	12	10	9	5	8	7	5	6	11.6	8.8	6.1	7.8	911430000	324060000	337490000	249880000	289500000	81869000	116340000	91288000	49963000	9702600	11001000	29258000	571970000	232490000	210140000	129330000
Q00587	Cdc42 effector protein 1	CDC42EP1		0.39605	NaN	-0.149905	0.1125	NaN	-0.715178	0.148745	-0.24278	5	5	2	0	5	2	0	5	21.2	10.7	0	21.2	242180000	104560000	88298000	49323000	57290000	17560000	24623000	15108000	0	0	0	0	184890000	86999000	63675000	34215000
Q9H3Q1	Cdc42 effector protein 4	CDC42EP4		0.209266	NaN	0.129876	0.431356	NaN	-0.0352687	0.170117	0.216827	11	11	9	1	10	9	1	10	42.1	33.7	3.9	40.2	1162700000	358500000	485920000	318300000	378500000	88765000	172090000	117650000	55301000	0	0	55301000	728920000	269730000	313840000	145350000
Q99459	Cell division cycle 5-like protein	CDC5L		-0.0586983	0.00748258	-0.0749728	-0.280335	0.13606	-0.0903882	-0.0416201	-0.0681556	59	59	52	40	51	52	40	51	67.1	64.6	56	66	56248000000	22225000000	19474000000	14549000000	25461000000	9975300000	9464900000	6020600000	7109900000	2568300000	1864900000	2676700000	23678000000	9681500000	8144200000	5851900000
Q6P1J9	Parafibromin	CDC73		-0.10183	-0.173547	0.0402612	-0.0178114	-0.248742	-0.0842879	-0.0756163	-0.113718	11	11	8	5	7	8	5	7	25.6	19.4	13.4	14.1	516480000	213240000	154910000	148330000	227100000	95118000	70741000	61244000	121530000	35461000	33376000	52689000	167850000	82661000	50794000	34394000
Q69YH5	Cell division cycle-associated protein 2	CDCA2		0.172359	-0.125148	-0.192991	-0.306805	-0.171921	0.348572	-0.039686	-0.0147959	16	16	13	7	7	13	7	7	27.9	22.5	14.2	12.8	968050000	375330000	346730000	245990000	620950000	237440000	237100000	146410000	199560000	83039000	61371000	55148000	147540000	54850000	48264000	44431000
Q96FF9	Sororin	CDCA5		0.038998	NaN	0.141956	-0.249737	NaN	-0.141001	0.0913952	-0.194344	9	9	8	3	4	8	3	4	48.4	38.9	24.2	29	691310000	264780000	268910000	157620000	361840000	120850000	177390000	63606000	74974000	26495000	18965000	29515000	254490000	117440000	72549000	64505000
Q96GN5	Cell division cycle-associated 7-like protein	CDCA7L	Y	-0.60463	NaN	-0.43819	-0.283755	NaN	-0.514656	-0.519011	-0.394591	5	5	3	1	5	3	1	5	14.5	9.3	4.4	14.5	144860000	65491000	52274000	27090000	29389000	23070000	3335500	2983800	23139000	0	11765000	11373000	92327000	42421000	37174000	12733000
Q53HL2	Borealin	CDCA8		0.129876	-0.254496	0.0740944	-0.32018	-0.0167893	0.424385	-0.00714458	0.0618453	13	13	11	9	9	11	9	9	52.5	43.6	35	37.9	3531900000	1470700000	1137300000	923900000	881450000	322680000	365030000	193740000	669020000	393950000	101140000	173940000	1981400000	754080000	671110000	556220000
P55290	Cadherin-13	CDH13		0.0511633	NaN	-0.0419369	-0.224452	NaN	-0.44334	0.00536405	-0.329749	3	3	3	1	3	3	1	3	6.9	6.9	3.2	6.9	681840000	290090000	255320000	136430000	225520000	89884000	91553000	44086000	6338900	6338900	0	0	449970000	193860000	163770000	92340000
P19022	Cadherin-2	CDH2		0.267955	0.253626	0.226139	-0.0367182	-0.035387	-0.168447	0.249344	-0.0788481	18	17	15	11	16	14	11	15	29.9	26.4	21.5	29.1	6924200000	2279400000	2638000000	2006700000	2683100000	854050000	1042300000	786780000	1581100000	460450000	484950000	635660000	2660000000	964930000	1110800000	584300000
P06493;Q00536;Q00537;O94921;Q96Q40	Cyclin-dependent kinase 1	CDK1		0.372952	0.45249	0.0999011	0.17594	0.44869	-0.025177	0.316184	0.212964	24	22	21	16	17	20	14	16	85.9	76.1	72.7	70	7940500000	2696100000	3034600000	2209800000	2665300000	860810000	1080500000	723990000	1609900000	396150000	611740000	601990000	3665400000	1439200000	1342400000	883790000
P21127;Q9UQ88;Q13882	Cyclin-dependent kinase 11B;Cyclin-dependent kinase 11A	CDK11B;CDK11A		0.137504	-0.016512	-0.0356827	0.114367	-0.145047	-0.109623	0.0305433	-0.0421201	26	26	20	17	20	20	17	20	34	28.1	24.5	28.2	7007200000	2489500000	2567200000	1950500000	2849300000	955220000	1108100000	785890000	1275000000	437140000	367010000	470870000	2883000000	1097100000	1092100000	693780000
Q9NYV4;Q14004	Cyclin-dependent kinase 12	CDK12		0.155102	0.183836	-0.109592	-0.0157242	0.228973	-1.11251	0.082362	-0.193387	21	20	14	11	12	13	10	11	23.8	13.4	13.6	14.2	2308200000	773230000	973870000	561060000	1400500000	437490000	586010000	377040000	349460000	107810000	113530000	128120000	558170000	227940000	274330000	55907000
P24941;Q00526	Cyclin-dependent kinase 2	CDK2		0.39835	0.534659	0.152768	0.171719	0.459641	-0.278881	0.370462	0.148752	14	12	12	9	9	11	7	8	63.4	55	47	43	1440100000	491620000	572120000	376370000	523390000	155820000	233040000	134520000	321440000	66956000	118780000	135700000	595290000	268840000	220300000	106150000
O14519;O75956	Cyclin-dependent kinase 2-associated protein 1	CDK2AP1		-0.00507277	-0.313369	0.0339339	-0.233956	-0.0946337	-0.108643	-0.0866861	-0.144398	5	5	3	1	5	3	1	5	80	27	11.3	80	813250000	282090000	357570000	173590000	113230000	36090000	47445000	29697000	102000000	39964000	28859000	33173000	598020000	206040000	281260000	110720000
Q96SN8	CDK5 regulatory subunit-associated protein 2	CDK5RAP2	Y	-0.633658	NaN	-0.117146	-0.260653	NaN	0.343919	-0.352409	0.073073	11	11	1	1	11	1	1	11	9.7	0.7	1.2	9.7	575960000	199640000	201800000	174510000	53276000	18535000	19524000	15218000	13347000	4286300	3976600	5084200	509330000	176820000	178300000	154210000
Q96JB5	CDK5 regulatory subunit-associated protein 3	CDK5RAP3		0.0398403	-0.226561	-0.160137	0.0939658	-0.0980731	-0.84112	-0.111118	-0.228937	18	18	12	8	14	12	8	14	39.1	29.6	20.6	30.4	2156600000	856450000	756470000	543710000	647960000	226100000	245550000	176310000	500190000	146990000	154260000	198940000	1008500000	483350000	356660000	168460000
P50613	Cyclin-dependent kinase 7	CDK7		-0.0833705	-0.0705726	-0.275402	-0.119228	0.0313952	-0.278671	-0.140121	-0.116624	14	13	9	11	6	9	10	6	55.8	37.3	49.4	28.3	3390200000	1502700000	1060900000	826590000	1025200000	392250000	344740000	288220000	1064300000	535830000	291380000	237140000	1300600000	574570000	424800000	301230000
P49336;Q9BWU1	Cyclin-dependent kinase 8;Cyclin-dependent kinase 19	CDK8;CDK19		-0.168252	NaN	-0.429829	0.128557	NaN	-0.664608	-0.29312	-0.21419	3	3	2	2	2	2	2	2	12.1	9.3	9.3	7.5	94164000	32684000	29201000	32279000	37671000	12135000	13650000	11886000	22115000	4844800	3168400	14102000	34378000	15704000	12383000	6291200
P50750	Cyclin-dependent kinase 9	CDK9		-0.137965	0.0522768	0.152508	-0.123827	-0.128614	0.0201999	0.0272484	-0.075743	13	12	9	8	7	8	7	6	43.5	28	27.4	23.4	1695000000	666500000	549160000	479310000	285680000	102210000	96806000	86658000	642340000	230840000	188150000	223350000	766960000	333450000	264200000	169300000
Q01850	Cerebellar degeneration-related protein 2	CDR2		0.208143	NaN	0.454281	-0.216317	NaN	-0.261517	0.336455	-0.23874	5	5	2	2	4	2	2	4	30.6	12.3	14.5	21.8	415800000	98028000	97676000	220100000	64056000	21944000	28194000	13918000	239670000	23948000	26531000	189190000	112080000	52136000	42951000	16994000
Q9UKY7	Protein CDV3 homolog	CDV3		0.762731	NaN	-0.19962	0.565597	NaN	-1.67227	0.360353	-0.157013	8	8	7	0	6	7	0	6	64.7	58.9	0	58.5	910470000	373770000	378900000	157800000	519980000	136580000	243180000	140220000	0	0	0	0	390490000	237190000	135730000	17575000
P17676	CCAAT/enhancer-binding protein beta	CEBPB		-0.220261	-0.182311	0.14091	-0.252415	0.143132	0.32262	-0.0779037	0.090578	3	3	2	3	3	2	3	3	11.9	8.1	11.9	11.9	470960000	175790000	169860000	125320000	52289000	20852000	26586000	4850900	172810000	69547000	51911000	51354000	245860000	85387000	91359000	69115000
Q03701	CCAAT/enhancer-binding protein zeta	CEBPZ		-0.111477	-0.191458	0.0560285	-0.283755	-0.050607	0.134878	-0.078584	-0.0564012	52	52	43	42	43	43	42	43	57.4	50.2	48	49.4	29875000000	11287000000	9718800000	8869100000	10590000000	4217900000	3872600000	2499500000	11269000000	4065100000	3086800000	4117600000	8015300000	3003800000	2759400000	2252000000
Q92879;O95319	CUGBP Elav-like family member 1	CELF1		-0.0159576	-0.103798	-0.0735906	0.108491	0.0366088	-0.646925	-0.0639872	-0.129502	16	16	14	14	13	14	14	13	42.8	29.6	40.5	32.9	16463000000	6369900000	5849900000	4243600000	7780000000	2727000000	2889500000	2163400000	2784900000	1012900000	725360000	1046600000	5898500000	2629900000	2235000000	1033700000
Q02224	Centromere-associated protein E	CENPE		0.439676	NaN	0.19497	0.597793	NaN	-0.12803	0.322505	0.280054	8	8	5	0	7	5	0	7	3.3	2.1	0	3	308350000	126570000	105300000	76481000	127460000	54946000	38713000	33800000	0	0	0	0	180890000	71620000	66590000	42681000
P49454	Centromere protein F	CENPF		-0.132562	0.220701	-0.067954	-0.177767	0.205643	-0.104217	0.0150693	-0.0156756	197	196	166	88	181	165	87	180	66.5	59.2	37.7	64.4	57744000000	23501000000	19628000000	14616000000	22820000000	9102300000	8363600000	5354100000	5991300000	1783500000	1710600000	2497200000	28933000000	12615000000	9553400000	6764300000
Q9H3R5	Centromere protein H	CENPH		-0.331427	NaN	0.0863762	-0.794733	NaN	0.225275	-0.107454	-0.196401	5	5	3	2	4	3	2	4	31.6	17	14.2	28.7	356540000	141110000	127280000	88155000	64399000	28399000	24085000	11915000	42729000	17222000	14698000	10809000	249420000	95489000	88496000	65431000
Q92674	Centromere protein I	CENPI		0.075738	0.134484	0.0214797	0.113567	0.00848689	0.0672257	0.0779721	0.063733	7	7	2	2	7	2	2	7	14.7	2.8	4.5	14.7	265900000	100540000	92217000	73140000	30964000	10540000	11033000	9391200	27077000	7708700	9811600	9556400	207860000	82295000	71372000	54192000
Q9BS16	Centromere protein K	CENPK		-0.348409	NaN	0.00662118	-0.853293	NaN	0.425674	-0.16	-0.0764933	7	7	6	3	4	6	3	4	39.4	31.2	23.4	26.4	1254200000	477160000	424450000	352570000	245160000	116330000	80224000	48608000	61365000	42111000	7648700	11606000	947650000	318710000	336570000	292360000
Q8N0S6	Centromere protein L	CENPL		-0.262088	NaN	0.000576963	-0.142624	NaN	0.385597	-0.124786	0.145527	4	4	3	2	2	3	2	2	16	13.1	9.6	10.2	323040000	127280000	99695000	96072000	36322000	12226000	13305000	10791000	117000000	51078000	29694000	36225000	169720000	63973000	56696000	49056000
Q9NSP4	Centromere protein M	CENPM		-0.0711181	-0.17132	-0.0523862	-0.251985	-0.177767	0.327572	-0.0973372	-0.0102748	6	6	4	2	2	4	2	2	62.2	35	27.2	23.3	300540000	118740000	101890000	79913000	84827000	35730000	32695000	16403000	44620000	19736000	11008000	13876000	171090000	63271000	58183000	49634000
Q6IPU0	Centromere protein P	CENPP		NaN	-0.251127	-0.0156367	NaN	-0.190059	0.467488	-0.128582	0.175857	5	5	2	3	4	2	3	4	30.6	8	18.4	27.4	265630000	103550000	78206000	83875000	30283000	15352000	9643500	5286900	97891000	37676000	27220000	32994000	137460000	50525000	41342000	45594000
Q7L2Z9	Centromere protein Q	CENPQ		-0.188743	-0.0710271	-0.149377	-0.31991	0.144438	0.174279	-0.135549	0.0166484	10	10	5	3	10	5	3	10	54.1	25.4	23.1	54.1	681530000	265930000	223840000	191750000	194360000	80384000	69172000	44801000	63275000	22758000	19451000	21066000	423900000	162790000	135220000	125890000
Q71F23	Centromere protein U	CENPU		-0.0879327	NaN	-0.226797	0.297015	NaN	-0.185655	-0.155695	0.0757722	4	4	3	0	4	3	0	4	11	8.6	0	11	192590000	76252000	70234000	46100000	52041000	27148000	15396000	9497300	0	0	0	0	140540000	49104000	54838000	36603000
Q7Z7K6	Centromere protein V	CENPV	Y	-0.28365	NaN	-0.854701	-0.428663	NaN	-0.0519674	-0.541104	-0.228055	2	2	2	1	2	2	1	2	11.6	11.6	4.7	11.6	426250000	213820000	101130000	111300000	57505000	21843000	22785000	12877000	43533000	16648000	14608000	12277000	325210000	175330000	63739000	86142000
P0DPI3;A0A0U1RR11;A0A0U1RRI6		CENPVL2		NaN	-0.126124	0.284396	NaN	0.111165	0.436375	0.0936886	0.282914	5	5	1	5	3	1	5	3	27.6	4.4	27.6	13.2	409870000	178930000	90900000	140040000	18825000	6249200	8889500	3686600	266810000	99678000	56152000	110970000	124240000	73001000	25858000	25380000
Q6ZU80	Centrosomal protein of 128 kDa	CEP128		-0.217692	NaN	0.135929	-0.0795542	NaN	-0.390623	-0.0300741	-0.226721	8	8	7	2	2	7	2	2	10.1	8	3.1	2.4	214200000	94409000	65615000	54177000	163640000	66638000	52617000	44381000	32356000	21484000	4995000	5877000	18208000	6286500	8002700	3918400
Q9UPN4	Centrosomal protein of 131 kDa	CEP131		0.0275787	0.737773	-0.196624	-0.185474	0.485118	-0.0464889	0.246708	0.1143	32	32	31	5	12	31	5	12	33.9	32.1	6.7	13	2854400000	1314200000	935340000	604930000	2308100000	1141400000	728490000	438210000	224550000	47206000	100240000	77104000	321750000	125530000	106610000	89616000
Q66GS9	Centrosomal protein of 135 kDa	CEP135		-0.134794	NaN	-0.126092	0.0382957	NaN	0.0169241	-0.130437	0.0276495	9	9	8	1	4	8	1	4	9.4	8	1.1	4.4	341180000	120410000	168660000	52111000	168880000	51043000	87104000	30736000	0	0	0	0	172300000	69364000	81558000	21374000
Q9UPV0	Centrosomal protein of 164 kDa	CEP164		0.0839282	NaN	-0.0430661	-0.135602	NaN	-0.255822	0.0218279	-0.19446	5	5	4	3	3	4	3	3	5.1	3.7	3	3	4204100000	3126800000	572430000	504840000	2468900000	2009100000	260180000	199640000	476150000	365000000	27956000	83202000	1259000000	752750000	284290000	222000000
Q5SW79;Q96L14	Centrosomal protein of 170 kDa	CEP170	Y	-0.539121	-0.747391	-0.367937	-0.24696	-0.451051	-0.174752	-0.543187	-0.286246	66	65	54	29	41	53	28	41	51.1	45.3	26.8	34.7	9003600000	4176400000	2424200000	2403000000	6403800000	2956100000	1752700000	1695000000	685170000	273370000	175370000	236430000	1914600000	946960000	496120000	471530000
Q8TEP8	Centrosomal protein of 192 kDa	CEP192		-0.114426	NaN	0.191815	-0.102543	NaN	0.319849	0.0468053	0.124057	9	9	5	1	6	5	1	6	7.5	2.7	0.8	6.1	217230000	99569000	67659000	50006000	138930000	57422000	44234000	37270000	26784000	26784000	0	0	51524000	15363000	23425000	12736000
Q9BV73	Centrosome-associated protein CEP250	CEP250		-0.0495614	NaN	-0.222852	0.010923	NaN	-0.427809	-0.133606	-0.191829	12	12	10	1	6	10	1	6	7.9	6.3	0.5	4.5	404750000	177310000	140190000	87259000	178650000	87095000	57095000	34465000	17301000	0	8848700	8452300	208790000	90210000	74242000	44342000
O15078	Centrosomal protein of 290 kDa	CEP290		-0.0838597	-0.114051	0.0368901	-0.0948186	-0.0437203	-0.00392948	-0.0521867	-0.0470105	9	9	7	2	2	7	2	2	4.6	2.9	0.8	1.7	3525200000	1252500000	1190800000	1081900000	2550000000	890650000	896000000	763310000	716190000	260410000	206060000	249710000	259090000	101410000	88755000	68924000
Q5VT06	Centrosome-associated protein 350	CEP350		-0.0186734	NaN	-0.216854	0.240375	NaN	0.100574	-0.114363	0.172167	12	12	8	0	12	8	0	12	6.4	3.7	0	6.4	564130000	213660000	171430000	179040000	209090000	64725000	70269000	74099000	0	0	0	0	355040000	148940000	101160000	104940000
Q53EZ4	Centrosomal protein of 55 kDa	CEP55		0.0521376	-0.0975945	0.0835197	0.116897	-0.0536135	0.000144262	0.0148266	0.0229099	14	14	9	3	13	9	3	13	42	28.7	8.4	39.7	1126700000	414040000	389840000	322770000	399550000	131700000	140110000	127740000	160420000	61634000	41437000	57353000	566680000	220710000	208290000	137680000
P41208;Q12798	Centrin-2	CETN2		-0.2712	-0.195979	-0.227776	-0.59695	-0.0549017	0.124196	-0.231323	-0.144696	9	9	8	1	7	8	1	7	71.5	52.3	7.6	60.5	941380000	428690000	276630000	236050000	354590000	173360000	104550000	76681000	125320000	37165000	39917000	48234000	461470000	218170000	132170000	111140000
O15182	Centrin-3	CETN3		-0.0490539	NaN	-0.136807	-0.190273	NaN	0.289126	-0.0922633	0.0692485	4	4	3	1	3	3	1	3	39.5	24.6	15	24.6	357170000	127230000	86164000	143780000	94269000	37929000	33358000	22982000	97315000	18323000	17482000	61510000	165590000	70978000	35324000	59284000
Q9Y6A4	Cilia- and flagella-associated protein 20	CFAP20		-0.0510404	-0.034116	0.156008	-0.11785	-0.020399	-0.296155	0.0267151	-0.140327	11	11	5	8	7	5	8	7	64.2	29.5	42	45.6	1863700000	667530000	643160000	552970000	113990000	57135000	35211000	21646000	1172100000	426730000	357720000	387650000	577560000	183660000	250230000	143670000
P23528	Cofilin-1	CFL1		0.346305	0.404467	-0.257994	0.129613	0.42417	-0.783365	0.19373	0.00806134	26	21	25	15	19	20	11	16	90.4	90.4	74.7	83.1	162800000000	61917000000	60299000000	40583000000	44792000000	14771000000	18114000000	11907000000	45520000000	13339000000	15433000000	16748000000	72488000000	33808000000	26752000000	11927000000
Q9Y281	Cofilin-2	CFL2		0.412511	0.391548	-0.0201649	0.310107	0.285343	-0.525995	0.274578	0.0717535	16	11	16	10	11	11	6	8	81.9	81.9	58.4	74.1	8895300000	3450600000	3473400000	1971400000	1733600000	538730000	826290000	368620000	2655200000	669330000	1056400000	929520000	4506500000	2242500000	1590700000	673210000
Q9UFW8	CGG triplet repeat-binding protein 1	CGGBP1		0.378734	NaN	0.0571383	0.208767	NaN	-0.182573	0.226878	0.0263256	6	6	6	2	5	6	2	5	43.1	43.1	13.8	31.7	1035600000	459250000	295780000	280550000	217860000	81350000	78057000	58450000	104110000	19398000	14217000	70493000	713620000	358500000	203510000	151600000
Q9P2M7	Cingulin	CGN		-0.403351	-0.112194	0.209765	-0.369632	-0.167005	0.395611	-0.0801998	-0.00956787	46	45	34	18	42	33	18	41	47.7	36.6	20.1	43.8	5679000000	2243400000	1839800000	1595900000	2764400000	1197400000	867410000	699600000	1251300000	507970000	360890000	382470000	1663300000	538040000	611460000	513790000
Q0VF96	Cingulin-like protein 1	CGNL1		-0.0856804	-0.146723	0.173383	-0.0838597	-0.288329	-0.0391028	-0.0128781	-0.133084	8	8	4	3	6	4	3	6	8.3	4.1	3.2	6.5	193590000	86188000	67355000	40045000	106860000	54733000	36253000	15875000	23957000	12180000	5900600	5876400	62770000	19275000	25202000	18294000
Q8WUX2	Putative glutathione-specific gamma-glutamylcyclotransferase 2	CHAC2		0.204767	NaN	-0.42744	-0.109717	NaN	-0.563156	-0.0769802	-0.318695	5	5	4	2	3	4	2	3	35.9	30.4	12.5	23.9	140450000	43397000	53436000	43613000	63645000	22693000	27424000	13528000	48769000	9706100	10694000	28370000	28032000	10998000	15318000	1715500
Q13111	Chromatin assembly factor 1 subunit A	CHAF1A		-0.0378878	-0.00174672	-0.144792	-0.0163807	0.137897	-0.222263	-0.0602067	-0.0260924	26	26	23	10	20	23	10	20	35.5	34.5	17.7	31.2	3078000000	1113600000	1062300000	902060000	1887500000	626700000	728580000	532220000	509680000	205640000	94468000	209580000	680830000	281280000	239290000	160260000
Q96JM3	Chromosome alignment-maintaining phosphoprotein 1	CHAMP1		-0.236079	-0.167588	-0.0310614	-0.521287	-0.110059	0.0669502	-0.142375	-0.167691	36	36	29	25	30	29	25	30	50.6	42.5	34.9	45.7	18475000000	7535700000	6171400000	4767600000	8266600000	3554300000	2925800000	1786600000	4840400000	1782900000	1422700000	1634800000	5367600000	2198500000	1822900000	1346200000
Q9NX63	MICOS complex subunit MIC19	CHCHD3		-0.315881	-0.218867	-0.0141207	-0.339126	-0.166859	-0.0284252	-0.177414	-0.172566	18	18	18	11	15	18	11	15	53.3	53.3	33.5	49.3	26106000000	11120000000	8512800000	6473400000	13138000000	5617300000	4301500000	3219500000	3645300000	1625500000	943220000	1076600000	9322800000	3877400000	3268100000	2177300000
Q9BRQ6	MICOS complex subunit MIC25	CHCHD6		-0.32648	-0.192183	0.0398403	-0.2878	-0.17041	-0.0992163	-0.151597	-0.183725	13	13	12	8	11	12	8	11	55.3	54.9	44.3	46.4	10073000000	4120500000	3379700000	2573000000	4593600000	1904300000	1496100000	1193200000	1883800000	697600000	591880000	594290000	3595800000	1518700000	1291700000	785440000
O14646;REV__Q6ZQQ2	Chromodomain-helicase-DNA-binding protein 1	CHD1		-0.250062	-0.189845	-0.0580974	-0.0703302	-0.199355	-0.709363	-0.163758	-0.30107	49	41	34	22	44	30	16	36	34.4	25.7	17.9	33.1	9595400000	3928900000	3536000000	2130500000	3695200000	1479100000	1230500000	985560000	832670000	305410000	246730000	280530000	5067500000	2144400000	2058700000	864400000
O14647	Chromodomain-helicase-DNA-binding protein 2	CHD2		-0.0955891	0.196481	0.0199154	-0.231515	0.237197	-0.617853	0.0452985	-0.16161	21	13	6	10	20	2	4	12	15.9	3.3	6.8	15.4	748980000	315760000	303170000	130050000	82332000	31654000	31472000	19206000	61473000	25075000	19677000	16721000	605180000	259030000	252020000	94121000
Q12873	Chromodomain-helicase-DNA-binding protein 3	CHD3		-0.372094	NaN	0.067501	-0.194955	NaN	-0.140189	-0.135618	-0.167312	57	34	24	14	57	8	0	34	39	14.4	8.2	39	2756100000	1120400000	1041500000	594150000	340910000	117370000	147810000	75728000	7548900	0	0	7548900	2407600000	1003000000	893730000	510870000
Q14839	Chromodomain-helicase-DNA-binding protein 4	CHD4		-0.0242378	-0.0992781	-0.0100036	-0.107648	0.100978	-0.0949572	-0.0439781	-0.0306684	107	83	88	88	102	68	67	78	61.5	53.5	56.3	59.7	138580000000	54246000000	46485000000	37845000000	22837000000	8811100000	8268300000	5757500000	27202000000	9184700000	7420200000	10598000000	88536000000	36250000000	30796000000	21490000000
Q8TD26	Chromodomain-helicase-DNA-binding protein 6	CHD6		0.0211954	NaN	-0.0890218	0.402504	NaN	-0.152564	-0.0328609	0.151502	32	24	10	4	31	4	0	24	17.3	4.3	1.4	17	1418200000	566130000	518790000	333290000	384240000	130010000	154230000	100000000	0	0	0	0	1034000000	436120000	364560000	233290000
Q9HCK8	Chromodomain-helicase-DNA-binding protein 8	CHD8		-0.0190534	-0.0474428	-0.0993399	0.114367	0.151989	-0.300288	-0.0548968	0.00273372	44	34	33	16	36	25	10	28	23	17.2	8	19.2	6068600000	2503000000	2098900000	1466600000	1700300000	649030000	595790000	455510000	594960000	205590000	178160000	211220000	3773300000	1648400000	1325000000	799900000
Q3L8U1	Chromodomain-helicase-DNA-binding protein 9	CHD9		0.010923	NaN	0.0177794	0.0464212	NaN	-0.243011	0.0143553	-0.0910488	33	21	17	6	28	10	0	18	16.9	8.2	1.8	14.5	837560000	359370000	303310000	174880000	181380000	71771000	69259000	40354000	0	0	0	0	656170000	287600000	234050000	134520000
Q8IWX8	Calcium homeostasis endoplasmic reticulum protein	CHERP		-0.0776194	-0.0676062	0.0731347	0.0170667	-0.0724524	0.0635029	-0.0223708	0.0038037	29	29	25	25	24	25	25	24	42.1	34.9	38.4	36.4	17495000000	6711800000	5651600000	5131200000	6427500000	2619500000	2172100000	1635900000	6217300000	2250100000	1700300000	2266900000	4849900000	1842300000	1779200000	1228500000
Q9HD42	Charged multivesicular body protein 1a	CHMP1A		0.11929	NaN	-0.151234	-0.104341	NaN	-0.268382	-0.00964049	-0.184031	5	5	4	1	4	4	1	4	22.4	17.3	4.6	18.4	939540000	384040000	348690000	206810000	357580000	132590000	140190000	84803000	28223000	7301200	10752000	10170000	553740000	244150000	197760000	111840000
Q9Y3E7	Charged multivesicular body protein 3	CHMP3		0.161823	NaN	0.0942361	-0.156643	NaN	-0.0181473	0.128425	-0.085734	4	4	4	0	3	4	0	3	15.8	15.8	0	12.6	365720000	126890000	141200000	97631000	243820000	87027000	98529000	58261000	0	0	0	0	121900000	39861000	42670000	39370000
Q9UHD1	Cysteine and histidine-rich domain-containing protein 1	CHORDC1		0.229711	0.746055	-0.149425	0.135272	0.570657	-0.261794	0.32247	0.188	14	14	13	8	7	13	8	7	63	55.4	44	25.9	3877400000	1296900000	1534600000	1046000000	1974500000	685640000	795730000	493090000	679900000	145450000	241080000	293370000	1223000000	465770000	497770000	259500000
Q99653	Calcineurin B homologous protein 1	CHP1		0.0462815	-0.172555	-0.0183227	-0.0426797	-0.172571	-0.316941	-0.0453074	-0.173059	11	11	10	5	8	10	5	8	61.5	61.5	26.7	54.9	1530500000	604680000	510520000	415300000	679820000	237520000	264810000	177490000	311640000	111150000	75455000	125040000	539040000	256020000	170260000	112770000
Q9NRG0	Chromatin accessibility complex protein 1	CHRAC1		-0.0482481	-0.297147	-0.0215847	-0.110449	-0.38998	-0.435846	-0.117099	-0.304778	6	6	4	4	5	4	4	5	57.3	45.8	38.2	57.3	522160000	237810000	174910000	109450000	99644000	38399000	35618000	25626000	143380000	76609000	26249000	40522000	279140000	122800000	113040000	43304000
Q9Y3Y2	Chromatin target of PRMT1 protein	CHTOP		-0.223896	-0.140428	-0.0233578	-0.340386	-0.126549	0.23131	-0.126875	-0.0590189	9	9	6	7	8	6	7	8	31	29.8	30.2	30.2	14796000000	5655900000	4895600000	4244300000	1757600000	691690000	622740000	443190000	3697300000	1374000000	1063800000	1259500000	9340900000	3590200000	3209100000	2541600000
O76071	Probable cytosolic iron-sulfur protein assembly protein CIAO1	CIAO1		0.37362	NaN	0.0654344	0.359521	NaN	-0.437252	0.227741	0.0154548	4	4	2	2	3	2	2	3	20.4	10.3	8.6	17.4	201380000	79253000	67438000	54689000	28215000	8162200	12509000	7544200	12441000	0	0	12441000	160720000	71091000	54929000	34704000
Q6FI81	Anamorsin	CIAPIN1		0.354678	NaN	-0.241185	-0.238391	NaN	-0.244155	0.0872931	-0.24127	11	11	10	1	7	10	1	7	48.4	43.9	3.5	37.5	787430000	301200000	303010000	183220000	380720000	119620000	172540000	88561000	0	0	0	0	406710000	181580000	130480000	94657000
Q96RK0	Protein capicua homolog	CIC		0.14104	NaN	0.0304067	0.0375931	NaN	-0.46963	0.0867838	-0.193841	14	14	10	2	8	10	2	8	18.3	11.8	1.9	11.7	827720000	279410000	384140000	164180000	487270000	168530000	197990000	120750000	21312000	0	15990000	5322000	319140000	110880000	170150000	38101000
Q14011	Cold-inducible RNA-binding protein	CIRBP		-0.250577	0.247685	-0.00620248	0.0024505	0.421802	-0.226189	0.0112905	0.0913907	6	6	5	5	4	5	5	4	43.6	38.4	38.4	33.1	4245700000	1540400000	1323400000	1381900000	466400000	180890000	151520000	133990000	2092900000	617700000	602200000	873030000	1686400000	741840000	569740000	374840000
Q969X6	Cirhin	CIRH1A		-0.136632	-0.221876	0.00863031	-0.0581124	-0.137775	0.229834	-0.113468	0.020124	26	26	15	6	26	15	6	26	50.1	34.5	16.5	50.1	6166900000	2324800000	2061500000	1780600000	1552600000	590270000	556480000	405830000	535080000	199890000	137270000	197910000	4079200000	1534600000	1367800000	1176800000
Q9NZ45	CDGSH iron-sulfur domain-containing protein 1	CISD1		0.929261	NaN	-0.688915	0.483158	NaN	-1.30301	0.336066	-0.149537	3	3	3	0	2	3	0	2	35.2	35.2	0	23.1	118370000	47695000	45268000	25403000	59744000	16696000	28410000	14638000	0	0	0	0	58622000	30999000	16857000	10765000
Q8N5K1	CDGSH iron-sulfur domain-containing protein 2	CISD2		0.480989	0.424815	-0.118179	0.0672257	0.280956	-0.352787	0.286664	0.0218445	5	5	4	3	3	4	3	3	37	26.7	25.2	30.4	1338600000	499560000	438860000	400180000	315620000	94449000	142890000	78279000	364250000	47895000	103310000	213040000	658740000	357220000	192650000	108870000
O14578	Citron Rho-interacting kinase	CIT		0.377957	NaN	0.259785	-0.0516234	NaN	-0.447564	0.32008	-0.236053	10	10	4	2	7	4	2	7	7.4	3.2	1.2	5.3	277860000	100690000	133810000	43362000	64924000	15495000	40490000	8939500	9881400	9881400	0	0	203060000	75312000	93324000	34423000
Q9ULV3	Cip1-interacting zinc finger protein	CIZ1		-0.356569	-0.354409	-0.0415805	-0.218884	-0.00726057	-0.000894748	-0.243091	-0.0721844	16	16	14	5	5	14	5	5	34.4	31.3	9.6	9.6	730210000	295590000	224450000	210180000	479920000	214160000	156430000	109330000	191410000	56817000	49450000	85146000	58882000	24613000	18569000	15700000
Q07065	Cytoskeleton-associated protein 4	CKAP4		-0.153334	0.065848	-0.103441	-0.258546	0.015783	-0.128046	-0.0605578	-0.119249	41	41	39	30	41	39	30	41	73.8	72.3	60.6	73.8	133620000000	52906000000	46538000000	34175000000	51437000000	20487000000	18472000000	12479000000	12283000000	4206400000	3875500000	4201400000	69899000000	28213000000	24191000000	17496000000
Q14008	Cytoskeleton-associated protein 5	CKAP5		0.327802	0.250355	0.155749	0.606821	0.61438	0.135272	0.246347	0.468879	91	91	73	35	79	73	35	79	56.8	45.6	28.1	50.6	23590000000	8064700000	8543100000	6982100000	12023000000	3646400000	4573200000	3803600000	790570000	218710000	188000000	383860000	10776000000	4199600000	3781900000	2794600000
P12277	Creatine kinase B-type	CKB		0.181039	NaN	-0.0702241	0.0381552	NaN	-0.0408827	0.0608706	-0.000822571	3	3	2	1	3	2	1	3	16.3	7.9	4.5	16.3	193700000	88221000	69171000	36303000	45014000	15920000	17041000	12053000	12869000	4292900	4057600	4518600	135810000	68008000	48073000	19732000
Q9UBR5	Chemokine-like factor	CKLF		0.498251	NaN	0.0183493	0.0648829	NaN	-0.500218	0.278163	-0.190174	2	2	2	0	1	2	0	1	7.9	7.9	0	7.2	389230000	158150000	143050000	88024000	53696000	16547000	18366000	18782000	0	0	0	0	335530000	141600000	124690000	69242000
P12532;P17540	Creatine kinase U-type, mitochondrial	CKMT1A	Y	-0.573295	NaN	-0.216568	-0.223037	NaN	0.0626744	-0.383934	-0.07312	11	11	9	2	7	9	2	7	40.5	32.4	6.2	31.7	1170700000	509160000	369360000	292150000	391470000	165630000	114110000	111730000	57962000	57962000	0	0	721240000	285560000	255250000	180420000
P61024	Cyclin-dependent kinases regulatory subunit 1	CKS1B		NaN	0.467905	-0.0327576	NaN	0.577441	-0.367006	0.239184	0.18116	2	2	1	2	1	1	2	1	53.2	20.3	53.2	20.3	577760000	157300000	197260000	223200000	13318000	4455300	5137900	3725000	456620000	108190000	151260000	197170000	107820000	44658000	40857000	22304000
Q7Z460	CLIP-associating protein 1	CLASP1		0.0799754	-0.283264	-0.337649	0.468844	0.210389	0.0319597	-0.16809	0.248292	63	55	43	13	52	36	12	45	47.1	35	14.4	41.6	5090400000	1807900000	1720300000	1562200000	3504800000	1172000000	1251400000	1081400000	238030000	72510000	52025000	113500000	1347600000	563390000	416870000	367320000
O75122	CLIP-associating protein 2	CLASP2		0.775683	NaN	0.575312	0.384602	NaN	-0.576131	0.678973	-0.0172272	15	7	12	3	11	5	2	4	16.5	12.3	4.2	11.7	229980000	64192000	94823000	70966000	200990000	57072000	79414000	64504000	3333700	0	1620500	1713200	25659000	7120500	13789000	4748900
Q8N2M8	CLK4-associating serine/arginine rich protein	CLASRP		-0.20563	-0.126738	NaN	-0.0802099	-0.0673189	NaN	-0.165645	-0.07375	8	8	5	7	2	5	7	2	25.7	11.7	24.3	3.3	571120000	212100000	189320000	169700000	278970000	110660000	93403000	74906000	271560000	101430000	75328000	94799000	20587000	0	20587000	0
Q9NY35	Claudin domain-containing protein 1	CLDND1		0.744936	NaN	0.180021	0.575022	NaN	-0.0182058	0.489954	0.308687	5	5	3	0	3	3	0	3	22.9	11.5	0	14.6	191840000	70515000	76750000	44579000	73581000	17656000	30078000	25847000	0	0	0	0	118260000	52859000	46672000	18732000
Q9Y240	C-type lectin domain family 11 member A	CLEC11A		0.364684	NaN	-0.0825759	0.221073	NaN	-0.355055	0.158318	-0.0384211	3	3	2	3	2	2	3	2	13.3	8	13.3	8	391030000	137110000	152250000	101660000	178160000	26952000	96921000	54291000	85764000	51792000	14024000	19949000	127100000	58365000	41309000	27425000
O00299	Chloride intracellular channel protein 1	CLIC1		0.336169	0.749663	-0.263127	0.0219061	0.355467	-0.352382	0.332309	0.037026	20	20	17	15	19	17	15	19	84.6	78	76.3	83.4	41155000000	15140000000	15351000000	10664000000	13846000000	4702200000	5682700000	3460800000	9313500000	2213000000	3726200000	3374300000	17995000000	8224800000	5941900000	3828700000
O15247	Chloride intracellular channel protein 2	CLIC2	Y	-0.534412	-0.675535	-0.426955	0.0207689	-0.266177	0.110096	-0.542059	-0.0363681	14	13	8	9	12	7	8	11	75.7	52.6	53.8	64.4	1155800000	443920000	332820000	379050000	366450000	137040000	115990000	113430000	242090000	67986000	48030000	126080000	547250000	238900000	168800000	139550000
Q9Y696	Chloride intracellular channel protein 4	CLIC4		0.455334	0.363115	0.0385767	0.294077	0.174406	-0.441008	0.296467	0.0432138	24	23	22	18	23	21	17	22	84.2	84.2	81	84.2	41355000000	15422000000	15226000000	10707000000	8665600000	2700800000	3687200000	2277500000	12324000000	3749800000	3900300000	4673800000	20365000000	8971100000	7638500000	3755800000
Q14677	Clathrin interactor 1	CLINT1		-0.138108	-0.292246	-0.101273	0.111833	-0.12411	-0.418311	-0.174866	-0.127384	26	26	24	15	21	24	15	21	43.8	37.3	37.3	35.8	30704000000	12158000000	10172000000	8374000000	15472000000	5883000000	5172200000	4416800000	5266400000	1820800000	1574600000	1871000000	9965600000	4454400000	3425000000	2086300000
P30622	CAP-Gly domain-containing linker protein 1	CLIP1		0.739589	0.801573	0.0519985	0.718789	0.52316	-0.915718	0.568648	0.268227	87	80	75	39	55	68	38	50	65.7	56.5	39.8	46.9	15913000000	4330400000	7008100000	4574900000	12850000000	3223500000	5773900000	3853100000	1124200000	246310000	467220000	410630000	1938800000	860600000	766960000	311220000
Q9UDT6	CAP-Gly domain-containing linker protein 2	CLIP2		0.103263	-0.263629	-0.323552	0.395392	0.462157	0.0432045	-0.148646	0.311619	40	33	33	18	24	26	17	19	48.6	36.8	26.5	27.6	3753400000	1260900000	1050400000	1442100000	1942100000	625500000	673230000	643410000	765770000	253710000	126190000	385870000	1045500000	381710000	251020000	412790000
P49761	Dual specificity protein kinase CLK3	CLK3		0.203264	NaN	0.144177	0.300885	NaN	-0.472169	0.174023	-0.0344706	3	3	3	0	2	3	0	2	8.2	8.2	0	6	319370000	119160000	125410000	74802000	174130000	59638000	67561000	46932000	0	0	0	0	145240000	59518000	57853000	27870000
Q16740	ATP-dependent Clp protease proteolytic subunit, mitochondrial	CLPP		0.688762	NaN	0.0110662	0.603217	NaN	-0.994931	0.389347	0.0149694	11	11	10	3	7	10	3	7	40.1	36.1	15.2	30.3	878990000	340250000	337290000	201450000	436570000	111560000	205820000	119180000	36646000	0	0	36646000	405770000	228680000	131470000	45619000
O96005	Cleft lip and palate transmembrane protein 1	CLPTM1		0.506602	0.747946	-0.232955	0.122209	0.70832	-0.907332	0.397252	0.117903	12	12	11	4	5	11	4	5	24.2	22.9	11.8	13.9	1203500000	415260000	470550000	317740000	881330000	285830000	376380000	219110000	191370000	33109000	66712000	91552000	130850000	96317000	27459000	7071300
Q96KA5	Cleft lip and palate transmembrane protein 1-like protein	CLPTM1L		0.537445	0.116232	-0.326281	0.112233	0.348006	-0.864754	0.151811	-0.0474974	5	5	3	3	3	3	3	3	19.9	9.9	13	10.2	386430000	132370000	155050000	99012000	225290000	62038000	97006000	66250000	57956000	11138000	32162000	14657000	103180000	59190000	25884000	18105000
O76031	ATP-dependent Clp protease ATP-binding subunit clpX-like, mitochondrial	CLPX		0.495593	0.562572	-0.0672585	0.413594	0.376624	-1.37236	0.356613	0.00794178	21	21	20	9	17	20	9	17	49.1	44.4	20.5	41.5	4527800000	1470900000	1918200000	1138800000	2548900000	675070000	1081700000	792170000	470920000	108920000	186860000	175140000	1508000000	686870000	649650000	171470000
Q9HAW4	Claspin	CLSPN		-0.188414	-0.51019	-0.276485	-0.225599	-0.61947	-0.573746	-0.318746	-0.461945	14	14	11	5	3	11	5	3	15.5	12.6	5.1	2.9	922680000	429390000	291350000	201940000	757270000	355130000	244950000	157190000	66991000	32664000	12618000	21709000	98421000	41603000	33780000	23039000
P09496	Clathrin light chain A	CLTA		0.0142124	0.109561	0.0954519	0.0805212	0.0978804	0.0824301	0.0736832	0.0869649	8	8	8	5	6	8	5	6	21	21	14.9	16.9	7420200000	2674200000	2749000000	1996900000	2799000000	968980000	1075900000	754110000	812960000	251650000	277290000	284020000	3808200000	1453600000	1395800000	958780000
P09497	Clathrin light chain B	CLTB		0.00216242	NaN	-0.0910334	0.10017	NaN	-0.106451	-0.0436831	0.000555331	6	6	6	0	2	6	0	2	25.3	25.3	0	10	536480000	187790000	211270000	137420000	364030000	117220000	148170000	98648000	0	0	0	0	172440000	70570000	63103000	38771000
Q00610	Clathrin heavy chain 1	CLTC		0.0612923	-0.0484122	0.0564448	0.0630887	0.0820213	-0.288329	0.0239886	-0.0379816	132	109	125	126	115	102	103	93	79.4	76.8	78	77.6	690900000000	248270000000	245530000000	197100000000	391550000000	135720000000	144910000000	110920000000	127260000000	42209000000	37858000000	47195000000	172090000000	70344000000	62763000000	38985000000
P53675	Clathrin heavy chain 2	CLTCL1		-0.0510553	-0.101118	-0.239447	0.090718	-0.0347218	-0.703079	-0.128361	-0.176044	31	8	29	28	24	6	5	2	20.1	18.2	16.5	13	411580000	148180000	141660000	121740000	139780000	55885000	41873000	42024000	131580000	45356000	35441000	50780000	140220000	46937000	64348000	28936000
P10909	Clusterin;Clusterin beta chain;Clusterin alpha chain	CLU		0.105812	NaN	0.369606	-0.306038	NaN	0.145221	0.24373	-0.0628364	5	5	5	1	5	5	1	5	17.6	17.6	5.1	17.6	812950000	274770000	324630000	213550000	183010000	61142000	71075000	50796000	63875000	23390000	18009000	22475000	566070000	190240000	235550000	140280000
O75153	Clustered mitochondria protein homolog	CLUH		0.236829	0.168899	-0.344099	0.467697	0.365581	-1.14385	0.0428311	0.0583627	59	58	45	43	41	44	42	40	64.2	47.5	50.7	43.2	13437000000	4484000000	4629700000	4323800000	10031000000	3156900000	3638500000	3235700000	2031600000	578020000	561300000	892300000	1374700000	749000000	429870000	195790000
Q7Z7K0	COX assembly mitochondrial protein homolog	CMC1		0.638862	0.265197	-0.474733	0.479127	0.148869	-0.779992	0.213503	0.040294	3	3	3	1	1	3	1	1	38.7	38.7	9.4	9.4	435760000	151730000	157090000	126940000	92351000	24588000	41938000	25825000	227830000	70924000	72802000	84103000	115580000	56214000	42351000	17011000
Q9NRP2	COX assembly mitochondrial protein 2 homolog	CMC2		0.142871	NaN	-0.0874728	-0.0608186	NaN	-0.364069	0.0322913	-0.204491	3	3	3	0	1	3	0	1	34.2	34.2	0	12.7	109460000	48118000	38968000	22376000	58389000	24422000	19471000	14496000	0	0	0	0	51073000	23696000	19497000	7880400
P30085	UMP-CMP kinase	CMPK1		0.263395	0.822852	-0.381198	-0.0719367	0.735869	-0.423913	0.316918	0.164426	12	12	10	4	10	10	4	10	67.3	58.7	29.6	61.7	1549800000	629460000	536320000	384000000	642920000	205700000	275040000	162180000	236450000	54916000	85561000	95972000	670410000	368850000	175720000	125850000
Q9BQ75	Protein CMSS1	CMSS1		-0.00528995	-0.0651288	0.0803848	-0.2227	0.0112094	-0.0529548	0.00456132	-0.0848131	16	16	13	12	14	13	12	14	45.9	38.4	45.5	38.4	6916200000	2680000000	2345100000	1891000000	1449000000	561160000	539140000	348730000	3252000000	1266600000	970630000	1014900000	2215100000	852330000	835370000	527370000
Q8N1G2	Cap-specific mRNA (nucleoside-2-O-)-methyltransferase 1	CMTR1		0.749749	NaN	0.00662118	0.477988	NaN	-0.58515	0.425513	0.0422101	9	9	8	0	5	8	0	5	13.4	12.2	0	7.3	346250000	109650000	161190000	75406000	231220000	53991000	115820000	61407000	0	0	0	0	115030000	55660000	45374000	13999000
Q8IYT2	Cap-specific mRNA (nucleoside-2-O-)-methyltransferase 2	CMTR2		0.168385	NaN	-0.288681	0.129085	NaN	-0.849154	-0.0421225	-0.278662	2	2	2	0	2	2	0	2	4.9	4.9	0	4.9	76725000	32336000	28042000	16347000	20964000	6337500	8911800	5714400	0	0	0	0	55761000	25998000	19130000	10633000
P62633	Cellular nucleic acid-binding protein	CNBP		0.521553	0.140779	-0.0901117	0.524966	0.291957	-0.795459	0.213067	0.110746	12	12	12	8	8	12	8	8	63.3	63.3	49.2	52	11551000000	4282000000	4527500000	2741800000	3834000000	1077500000	1583600000	1172900000	2269600000	757020000	751460000	761080000	5447800000	2447500000	2192400000	807830000
Q96KP4	Cytosolic non-specific dipeptidase	CNDP2		0.0130692	0.657914	0.277509	-0.242652	0.462785	-0.302191	0.340657	0.0164535	11	11	5	3	10	5	3	10	40.4	18.7	7.8	40.2	520060000	226840000	198040000	95187000	163880000	47285000	85827000	30770000	68955000	19419000	24566000	24970000	287230000	160130000	87647000	39447000
Q9P003	Protein cornichon homolog 4	CNIH4		0.204767	0.61372	-0.091556	0.10286	0.288536	-0.229044	0.271509	0.0697022	1	1	1	1	1	1	1	1	14.4	14.4	14.4	14.4	1282400000	481590000	448500000	352310000	202640000	72409000	77810000	52418000	439120000	132040000	145310000	161770000	640640000	277140000	225380000	138120000
P51911	Calponin-1	CNN1		-0.154313	-0.394525	-0.0384952	-0.00433459	-0.207461	0.232415	-0.188271	0.0180929	26	24	24	21	21	22	21	20	87.2	78.8	76.4	78.8	91233000000	35991000000	28555000000	26688000000	32147000000	12377000000	10667000000	9102600000	17389000000	7446000000	4168000000	5775400000	41697000000	16168000000	13719000000	11810000000
Q99439	Calponin-2	CNN2		0.630126	0.230941	0.00432161	0.675093	0.0941009	-0.224806	0.312007	0.230535	18	16	16	8	14	14	7	13	84.8	72.8	36.6	77.7	11556000000	4224300000	4289600000	3042500000	4377700000	1195300000	1842100000	1340200000	1151600000	264100000	379140000	508360000	6027200000	2764900000	2068400000	1193900000
Q15417	Calponin-3	CNN3		0.35061	0.110096	0.0346383	0.433707	0.0589399	-0.016191	0.171506	0.17259	24	21	24	19	21	21	18	19	76.3	76.3	68.4	70.5	128640000000	48005000000	45294000000	35344000000	32899000000	10292000000	12373000000	10234000000	22705000000	7737700000	7108900000	7858400000	73039000000	29976000000	25813000000	17251000000
Q8NE01	Metal transporter CNNM3	CNNM3		0.235605	0.304161	-0.0406453	-0.228419	0.230695	-0.576734	0.173903	-0.153366	14	14	5	2	13	5	2	13	29.7	12.4	8.1	29.3	611410000	250730000	236740000	123950000	65486000	17306000	32800000	15381000	21232000	4579400	10252000	6401200	524700000	228850000	193680000	102170000
A5YKK6	CCR4-NOT transcription complex subunit 1	CNOT1		-0.105427	-0.160057	-0.0499796	0.0970714	0.0268709	-0.391134	-0.104454	-0.0735299	93	93	80	59	72	80	59	72	52.6	44.9	34.3	40.7	23975000000	9637800000	8062500000	6275000000	12087000000	4629900000	4100400000	3356700000	3012700000	1088500000	786680000	1137600000	8875500000	3919300000	3175400000	1780700000
Q9H9A5	CCR4-NOT transcription complex subunit 10	CNOT10		-0.0674248	0.0371713	0.0267293	0.0852887	0.0632268	-0.384942	-0.000413632	-0.0631529	16	16	9	3	13	9	3	13	36.4	18.8	11	32.1	1640900000	662820000	562430000	415630000	573990000	233840000	181960000	158190000	133330000	38023000	33589000	61720000	933550000	390950000	346880000	195720000
Q9UKZ1	CCR4-NOT transcription complex subunit 11	CNOT11		-0.0913715	-0.0105994	-0.118163	0.0110662	0.129349	-0.326263	-0.0726496	-0.0493574	10	10	9	6	9	9	6	9	36.7	31.6	20.6	30.4	1687200000	645400000	570020000	471820000	494380000	172590000	169990000	151800000	461080000	160350000	131090000	169650000	731780000	312460000	268950000	150370000
Q9NZN8	CCR4-NOT transcription complex subunit 2	CNOT2		-0.430412	-0.373701	-0.142051	-0.0771019	-0.20322	-0.359879	-0.309908	-0.208783	6	6	3	2	4	3	2	4	21.9	9.6	8.5	14.3	463360000	170470000	148590000	144300000	115130000	44161000	28898000	42069000	192180000	74005000	44278000	73896000	156050000	52303000	75414000	28335000
O75175	CCR4-NOT transcription complex subunit 3	CNOT3		-0.175648	-0.178927	-0.0115734	0.0169241	0.0129262	-0.51447	-0.119907	-0.140905	14	14	10	9	5	10	9	5	25.2	18.9	20.3	13.4	1394700000	506420000	457680000	430640000	655760000	230430000	226290000	199040000	432870000	149530000	117100000	166240000	306120000	126460000	114290000	65365000
Q9UIV1	CCR4-NOT transcription complex subunit 7	CNOT7		-0.135713	0.0503276	-0.0385989	-0.0259553	0.0497702	-0.148209	-0.0393301	-0.039172	14	13	11	9	11	11	9	10	64.6	47	50.5	51.2	3803000000	1560800000	1449300000	792940000	965550000	361630000	369110000	234810000	946900000	383410000	307090000	256400000	1890500000	815700000	773070000	301730000
P09543	2,3-cyclic-nucleotide 3-phosphodiesterase	CNP		0.141694	0.8024	NaN	-0.659609	0.450697	NaN	0.509544	-0.000180348	2	2	1	1	1	1	1	1	11.4	5.5	5.9	5.5	95003000	39837000	36677000	18490000	20176000	7276600	7436400	5462600	24873000	7359400	8226700	9286900	49955000	25201000	21014000	3740100
Q9Y2B0	Protein canopy homolog 2	CNPY2		0.390778	0.233643	-0.539184	0.0344975	0.295135	-0.753628	0.0818214	-0.0768838	9	9	6	3	5	6	3	5	63.2	47.8	28.6	37.4	985970000	456690000	329000000	200270000	401270000	147930000	166740000	86598000	37174000	17556000	5422600	14195000	547520000	291200000	156840000	99482000
Q9BT09	Protein canopy homolog 3	CNPY3		0.252295	NaN	-0.499789	0.152248	NaN	-0.578241	-0.0752844	-0.167248	12	11	11	3	9	10	3	9	48.2	47.8	17.6	36.7	2140800000	811340000	893200000	436270000	983670000	261000000	464670000	258000000	173050000	69874000	69692000	33483000	984100000	480470000	358840000	144790000
Q7Z7A1	Centriolin	CNTRL		-0.477402	NaN	-0.20146	-0.552579	NaN	0.0360461	-0.332844	-0.228452	5	5	2	0	5	2	0	5	2.9	1	0	2.9	496390000	97641000	336450000	62307000	279650000	3535900	273910000	2201900	0	0	0	0	216740000	94105000	62535000	60105000
Q9Y2R0	Cytochrome c oxidase assembly factor 3 homolog, mitochondrial	COA3		0.503654	NaN	-0.306038	0.306146	NaN	-1.04493	0.154881	-0.216694	3	3	3	1	3	3	1	3	27.4	27.4	9.4	27.4	273950000	99297000	121490000	53169000	89731000	23804000	41826000	24101000	17520000	0	17520000	0	166700000	75493000	62142000	29068000
Q96BR5	Cytochrome c oxidase assembly factor 7	COA7		0.554049	NaN	-0.166551	0.362666	NaN	-0.664768	0.238279	-0.0614583	7	7	6	0	3	6	0	3	37.2	31.2	0	24.2	317020000	141870000	107000000	68149000	177070000	61544000	72298000	43231000	0	0	0	0	139950000	80326000	34704000	24917000
Q53SF7	Cordon-bleu protein-like 1	COBLL1		0.443819	NaN	-0.10324	0.466236	NaN	0.0251706	0.196066	0.262493	5	5	4	0	3	4	0	3	7.6	5.1	0	5.9	180330000	53376000	86359000	40592000	96260000	21401000	55170000	19689000	0	0	0	0	84067000	31975000	31189000	20903000
Q9UP83	Conserved oligomeric Golgi complex subunit 5	COG5		0.634222	NaN	-0.443497	0.214	NaN	-1.25525	0.19374	-0.341153	3	3	2	1	2	2	1	2	8.7	5.8	2.9	5.8	192760000	64445000	87347000	40966000	159250000	51116000	72547000	35590000	4729700	0	4729700	0	28776000	13330000	10070000	5376300
P83436	Conserved oligomeric Golgi complex subunit 7	COG7		NaN	-0.645074	-0.0413874	NaN	-0.51019	-0.0882087	-0.311882	-0.283826	6	6	0	4	4	0	4	4	14.8	0	10.6	9.7	117210000	50335000	45461000	21412000	0	0	0	0	48933000	17895000	26483000	4554600	68274000	32439000	18978000	16857000
P38432	Coilin	COIL		-0.188315	-0.0441516	0.257735	-0.441497	0.0492125	0.147046	0.0205745	-0.0597104	13	13	6	2	11	6	2	11	28.3	14.6	5.9	24	1970300000	780880000	698770000	490670000	586860000	225340000	215310000	146210000	124940000	57367000	38340000	29229000	1258500000	498180000	445120000	315220000
Q99715	Collagen alpha-1(XII) chain	COL12A1		0.925923	0.53047	0.896311	0.0142124	0.388796	0.257373	0.795102	0.228357	80	80	35	19	75	35	19	75	38.9	17	12.6	36	9262700000	2670200000	4572700000	2019800000	2071400000	570940000	1106900000	393500000	455530000	93297000	154640000	207600000	6735800000	2005900000	3311100000	1418700000
Q07092	Collagen alpha-1(XVI) chain	COL16A1		1.47669	NaN	1.26664	-0.232871	NaN	-0.496936	1.37548	-0.35887	5	5	4	0	5	4	0	5	4.7	3.6	0	4.7	308600000	45995000	233300000	29311000	122710000	26108000	80672000	15930000	0	0	0	0	185890000	19887000	152620000	13381000
Q9UMD9	Collagen alpha-1(XVII) chain;120 kDa linear IgA disease antigen;97 kDa linear IgA disease antigen	COL17A1		-0.304077	NaN	-0.14618	-0.223087	NaN	0.0139267	-0.22297	-0.0997186	3	3	2	1	3	2	1	3	1.8	1.3	0.6	1.8	588030000	234190000	272560000	81280000	239430000	62401000	156400000	20631000	31772000	0	31772000	0	316830000	171790000	84390000	60648000
P02452;CON__Q862S4	Collagen alpha-1(I) chain	COL1A1		1.06136	0.959696	0.826518	0.164271	0.898944	-0.428488	0.952383	0.313571	51	50	40	35	39	39	35	39	59.3	45.1	45.8	45.8	17573000000	4834400000	8970100000	3768100000	9307800000	2487200000	5073900000	1746700000	2269000000	442850000	874050000	952140000	5995700000	1904300000	3022100000	1069300000
P02462	Collagen alpha-1(IV) chain;Arresten	COL4A1		0.53047	0.161952	-0.195533	-0.0774672	0.0526941	-0.373327	0.195956	-0.121905	9	7	6	6	6	4	4	4	8.7	5.4	6.3	5	1635400000	558960000	677060000	399360000	633730000	166960000	344240000	122530000	237070000	71952000	38799000	126320000	764570000	320050000	294020000	150510000
P08572	Collagen alpha-2(IV) chain;Canstatin	COL4A2		0.368824	-0.296598	-0.293111	0.223793	0.24123	-0.714941	-0.0381989	-0.0198382	23	23	21	8	11	21	8	11	21.6	19.5	7.7	12.3	2660500000	859930000	1179200000	621290000	1764200000	471890000	871440000	420880000	179930000	56671000	57254000	66009000	716310000	331380000	250530000	134400000
P20908	Collagen alpha-1(V) chain	COL5A1		1.07649	0.765789	1.17588	-0.0827898	0.521654	-0.0658534	1.01638	0.152815	24	24	18	11	21	18	11	21	20.3	14.1	13.4	16.2	4641900000	1187700000	2625400000	828870000	1463200000	418820000	807610000	236760000	582570000	125860000	228280000	228440000	2596200000	642980000	1589500000	363670000
Q8NBJ5	Procollagen galactosyltransferase 1	COLGALT1		0.256407	0.780394	0.121148	0.231187	0.109561	-0.399883	0.414929	0.00509812	22	22	17	4	19	17	4	19	45	33.9	7.1	34.4	5062800000	1761100000	2157400000	1144200000	1386800000	394690000	602230000	389880000	83347000	19109000	27457000	36782000	3592700000	1347300000	1527700000	717580000
Q8N668	COMM domain-containing protein 1	COMMD1		NaN	0.171847	-0.0303687	NaN	0.0727232	-0.42138	0.0742794	-0.153278	6	6	1	4	5	1	4	5	55.8	9.5	47.9	46.8	360950000	158780000	100440000	101730000	7715100	2466900	3320300	1927800	211940000	76309000	59041000	76592000	141290000	80000000	38079000	23214000
Q9UBI1	COMM domain-containing protein 3	COMMD3		0.687061	NaN	-0.0769954	0.480575	NaN	-0.591288	0.355033	0.0419789	4	4	3	0	4	3	0	4	27.7	23.6	0	27.7	395670000	166920000	155630000	73121000	67784000	17795000	31572000	18417000	0	0	0	0	327890000	149130000	124060000	54704000
Q9NX08	COMM domain-containing protein 8	COMMD8		0.612211	0.123799	-0.0837985	0.142609	0.0831112	-0.70517	0.247632	-0.111659	6	6	4	1	5	4	1	5	38.3	32.2	10.9	38.3	2569500000	919200000	842340000	808000000	39243000	14720000	14688000	9835000	2168600000	727090000	698290000	743250000	361660000	177390000	129360000	54909000
Q9P000	COMM domain-containing protein 9	COMMD9		0.580724	0.435735	-0.0573616	0.317304	0.572308	-0.650952	0.344533	0.167683	11	11	8	3	10	8	3	10	76.8	63.6	31.3	70.7	1380100000	547240000	533470000	299400000	181460000	54894000	79237000	47326000	288420000	86158000	96704000	105560000	910240000	406190000	357530000	146520000
P21964	Catechol O-methyltransferase	COMT		0.246226	0.750778	-0.242874	-0.00140009	0.700085	-0.281281	0.307957	0.200165	17	17	14	5	15	14	5	15	73.1	69.4	26.9	72.3	4646400000	1725100000	1689100000	1232200000	1308200000	422670000	551830000	333700000	592210000	120880000	243850000	227470000	2746000000	1181600000	893450000	670980000
P53621	Coatomer subunit alpha;Xenin;Proxenin	COPA		0.32987	0.173383	-0.079539	0.251204	0.380951	-0.587533	0.150976	0.0739938	77	77	69	52	64	69	52	64	75.1	69.3	62.3	64.8	35540000000	11812000000	12988000000	10740000000	19392000000	6237900000	7851100000	5303300000	9760700000	2816200000	2840200000	4104300000	6387400000	2758200000	2296800000	1332500000
P53618	Coatomer subunit beta	COPB1		0.251931	-0.0221852	-0.159219	0.188401	0.170694	-0.664883	0.0337695	-0.0509806	54	54	49	33	32	49	33	32	64.7	59.7	49.5	48.3	29078000000	10563000000	10791000000	7724500000	17321000000	5662800000	6933700000	4724900000	4095600000	1326600000	1092700000	1676300000	7660900000	3573200000	2764500000	1323200000
P35606	Coatomer subunit beta	COPB2		0.279412	0.0409625	-0.0387323	0.208018	0.332622	-0.563305	0.100309	0.0431812	40	40	31	28	27	31	28	27	65.9	47.2	47.2	42.3	14124000000	5423900000	4913700000	3786800000	7493900000	2505700000	2852700000	2135400000	2161500000	766680000	509820000	885040000	4468900000	2151500000	1551100000	766320000
O14579	Coatomer subunit epsilon	COPE		0.234747	0.136191	-0.0403337	0.0812033	0.234379	-0.312939	0.114647	0.0187766	18	18	16	14	14	16	14	14	78.6	78.2	69.8	72.7	9431400000	3315700000	3326300000	2789400000	2475900000	815510000	976300000	684130000	3171600000	940600000	911330000	1319700000	3783800000	1559600000	1438700000	785510000
Q9Y678	Coatomer subunit gamma-1	COPG1		0.226755	0.0156403	-0.182246	0.188528	0.194465	-0.62785	0.0297144	-0.0335498	46	41	46	19	41	41	17	37	75.7	75.7	33.3	66.8	23947000000	9350800000	8626300000	5969700000	12762000000	4356300000	4884700000	3520900000	1504100000	418510000	430750000	654870000	9680800000	4576000000	3310800000	1793900000
Q9UBF2	Coatomer subunit gamma-2	COPG2		-0.011079	-0.204316	-0.151234	0.164915	0.0855606	-0.591832	-0.119887	-0.0761789	24	19	16	8	16	11	6	12	46.4	27.2	19.3	34.7	1670600000	708020000	574850000	387710000	480660000	171150000	170850000	138660000	240240000	92999000	66358000	80885000	949680000	443870000	337640000	168170000
Q9UNS2	COP9 signalosome complex subunit 3	COPS3		0.536252	NaN	-0.023959	0.162726	NaN	-0.772357	0.283169	-0.230347	9	9	8	3	4	8	3	4	27.4	22.7	11.6	17.5	819900000	296570000	335250000	188070000	315560000	92368000	153720000	69479000	83558000	4001800	6523000	73033000	420780000	200200000	175010000	45560000
Q9BT78	COP9 signalosome complex subunit 4	COPS4		0.531968	NaN	0.0985543	0.315102	NaN	-0.757574	0.331476	-0.123756	9	9	6	0	6	6	0	6	31.3	20.7	0	21.2	447360000	223970000	166160000	57228000	117200000	29288000	62880000	25034000	0	0	0	0	330160000	194680000	103280000	32194000
Q7L5N1	COP9 signalosome complex subunit 6	COPS6		0.697863	NaN	-0.0384211	0.0951818	NaN	-0.826463	0.37619	-0.293262	4	4	3	0	4	3	0	4	17.4	14.1	0	17.4	461690000	212720000	180490000	68468000	99912000	30358000	45652000	23902000	0	0	0	0	361770000	182370000	134840000	44565000
Q99627	COP9 signalosome complex subunit 8	COPS8		-0.555291	0.82024	-0.495715	-0.808109	0.859652	-0.948865	0.0728741	-0.0470353	6	6	4	5	4	4	5	4	61.7	28.7	56.9	28.7	757770000	390460000	198960000	168350000	166850000	116770000	30297000	19788000	221030000	63125000	54669000	103230000	369890000	210560000	113990000	45335000
P61923	Coatomer subunit zeta-1	COPZ1		0.285225	0.140648	-0.0684531	0.159112	0.276199	-0.517069	0.126383	0.0126354	9	9	7	9	7	7	9	7	63.3	44.1	63.3	44.1	9390800000	3358200000	3200700000	2832000000	2071500000	724790000	789470000	557250000	4389400000	1390200000	1270900000	1728300000	2929900000	1243200000	1140300000	546390000
Q9ULV4;Q6QEF8	Coronin-1C	CORO1C		0.53097	NaN	-0.316905	0.220949	NaN	-0.776676	0.168443	-0.193296	15	15	12	2	11	12	2	11	39	35	8.4	26.8	2250000000	831470000	897040000	521530000	1431900000	466160000	589780000	375940000	33775000	0	0	33775000	784390000	365310000	307260000	111820000
Q14019	Coactosin-like protein	COTL1		0.0136409	0.451857	-0.328399	-0.125699	0.144046	-0.257545	0.0812124	-0.0699212	11	11	10	4	11	10	4	11	74.6	66.2	43	74.6	3004400000	1263300000	1002800000	738230000	799170000	311390000	266690000	221100000	502630000	143180000	183010000	176440000	1702600000	808770000	553110000	340700000
Q7KZN9	Cytochrome c oxidase assembly protein COX15 homolog	COX15	Y	-0.509183	NaN	-0.330919	-0.521535	NaN	-0.69612	-0.417299	-0.606188	6	6	4	1	5	4	1	5	17.3	11	3.7	15.4	690280000	340660000	228080000	121540000	117010000	67628000	27859000	21524000	61739000	22863000	20600000	18276000	511530000	250170000	179620000	81738000
Q5RI15	Cytochrome c oxidase protein 20 homolog	COX20		0.656634	0.657091	-0.131124	0.560715	0.397803	-0.775639	0.438797	0.170622	9	9	6	5	6	6	5	6	78	34.7	70.3	39.8	1860300000	771550000	640440000	448350000	486430000	136280000	209910000	140230000	679680000	207230000	250750000	221700000	694240000	428030000	179790000	86416000
P13073	Cytochrome c oxidase subunit 4 isoform 1, mitochondrial	COX4I1		0.13606	0.478609	-0.390718	-0.200051	0.198368	-2.276	0.117717	-0.431553	9	9	8	5	8	8	5	8	38.5	38.5	29.6	34.3	6943800000	3202700000	2606300000	1134800000	1614100000	591970000	632890000	389220000	1582000000	430570000	618050000	533430000	3747700000	2180200000	1355300000	212160000
P20674	Cytochrome c oxidase subunit 5A, mitochondrial	COX5A		0.0881416	0.19497	-0.348923	-0.359453	0.125651	-1.99303	-0.00343289	-0.499762	8	8	8	7	7	8	7	7	58	58	52.7	52.7	4943900000	2115900000	1829100000	998900000	1387300000	521930000	544800000	320610000	1419100000	447200000	518890000	453000000	2137500000	1146800000	765400000	225290000
P10606	Cytochrome c oxidase subunit 5B, mitochondrial	COX5B		0.0465609	NaN	-0.366132	-0.397581	NaN	-2.59536	-0.145079	-1.1131	8	8	7	6	5	7	6	5	51.2	51.2	31	30.2	3024300000	1372600000	1055900000	595710000	1005100000	397650000	396950000	210510000	570400000	115120000	166100000	289170000	1448800000	859870000	492870000	96026000
P14854	Cytochrome c oxidase subunit 6B1	COX6B1		0.208268	0.00820001	-0.335353	-0.186032	-0.0279544	-2.56927	-0.0224929	-0.564677	9	9	7	5	8	7	5	8	75.6	67.4	58.1	75.6	1913300000	790010000	592800000	530520000	153600000	50172000	68156000	35274000	1242500000	435210000	334710000	472600000	517210000	304630000	189940000	22645000
P09669	Cytochrome c oxidase subunit 6C	COX6C		-0.0428729	0.082975	-0.440029	-0.387902	-0.144154	-2.38217	-0.116619	-0.688908	9	9	7	1	8	7	1	8	52	50.7	17.3	52	1248800000	697900000	378310000	172570000	555790000	221530000	217460000	116810000	130300000	43902000	50531000	35871000	562690000	432470000	110320000	19895000
P14406	Cytochrome c oxidase subunit 7A2, mitochondrial	COX7A2		0.234379	0.246469	NaN	-0.290127	0.00906047	NaN	0.240436	-0.132791	2	2	1	1	2	1	1	2	27.7	12	15.7	27.7	1216500000	499150000	396120000	321260000	197550000	77151000	80041000	40362000	882480000	321370000	285460000	275650000	136500000	100620000	30622000	5254000
O75131;Q86YQ8;Q96A23;Q8IYJ1;Q96FN4;Q9HCH3;O95741	Copine-3	CPNE3		0.0612923	NaN	-0.256838	-0.151939	NaN	-0.39261	-0.0890218	-0.267262	9	8	8	2	8	7	1	7	22.5	20.9	6	20.7	1422100000	575940000	529220000	316950000	780960000	289470000	316250000	175240000	54826000	9166600	23074000	22585000	586330000	277310000	189900000	119130000
P36551	Oxygen-dependent coproporphyrinogen-III oxidase, mitochondrial	CPOX		0.256528	1.08447	-0.331427	-0.0692551	0.835035	-0.283457	0.454158	0.246368	11	11	11	4	4	11	4	4	29.3	29.3	13.2	13	1059700000	412110000	383450000	264110000	438210000	158410000	172670000	107130000	137850000	25609000	68694000	43545000	483610000	228090000	142090000	113430000
Q9BRF8	Serine/threonine-protein phosphatase CPPED1	CPPED1		0.153027	NaN	-0.338779	-0.176283	NaN	-0.412942	-0.0720201	-0.289766	4	4	4	0	3	4	0	3	13.4	13.4	0	10.5	219780000	93244000	83215000	43324000	89059000	23585000	50373000	15101000	0	0	0	0	130720000	69659000	32843000	28222000
Q10570	Cleavage and polyadenylation specificity factor subunit 1	CPSF1		-0.251693	-0.0607885	0.0176369	-0.215446	-0.0920326	-0.0430066	-0.0939047	-0.115019	70	70	57	49	61	57	49	61	62.6	48.1	48.1	54.2	25793000000	10310000000	8712200000	6771400000	14821000000	6062100000	5129600000	3629400000	3988200000	1479800000	1164600000	1343800000	6984100000	2767800000	2418000000	1798300000
Q9P2I0	Cleavage and polyadenylation specificity factor subunit 2	CPSF2		-0.275699	-0.283246	-0.0306487	-0.277359	-0.30652	0.0219061	-0.191673	-0.17952	32	32	28	20	29	28	20	29	62.3	52.8	44.5	55.4	8911000000	3539900000	3008300000	2362800000	2927800000	1210800000	969490000	747470000	1276900000	552680000	339800000	384410000	4706300000	1776400000	1699000000	1231000000
Q9UKF6	Cleavage and polyadenylation specificity factor subunit 3	CPSF3		-0.283422	-0.138219	-0.107539	-0.105753	-0.0573016	-0.0176215	-0.174377	-0.0597756	24	24	20	11	22	20	11	22	52.5	46.6	23.8	50.1	10233000000	4055300000	3448900000	2729100000	2915100000	1086600000	1013000000	815520000	577790000	154520000	178380000	244900000	6740500000	2814200000	2257500000	1668700000
O95639	Cleavage and polyadenylation specificity factor subunit 4	CPSF4		-0.325467	-0.138632	0.00748258	-0.28044	-0.23143	0.347439	-0.145807	-0.025505	17	16	15	13	16	14	12	15	72.1	56.9	66.9	65.4	12065000000	5007400000	3653900000	3403900000	2309900000	925770000	751400000	632720000	2727500000	1186100000	683360000	858030000	7027700000	2895500000	2219100000	1913100000
Q16630	Cleavage and polyadenylation specificity factor subunit 6	CPSF6		0.946282	0.467071	0.0783366	0.668936	0.137372	-1.33007	0.541019	0.0415	13	13	11	8	12	11	8	12	27	25.6	20.5	26.9	12669000000	4538400000	5921700000	2208700000	4598800000	1150400000	2167900000	1280500000	683300000	136000000	432650000	114650000	7386700000	3252100000	3321100000	813480000
Q8N684	Cleavage and polyadenylation specificity factor subunit 7	CPSF7		0.212134	0.00532812	0.0959919	0.298189	0.121015	-0.188841	0.106974	0.090587	12	12	11	6	12	11	6	12	33.3	30.1	18.7	33.3	3759400000	1532500000	1312200000	914760000	1104900000	406370000	381150000	317330000	324180000	111160000	72697000	140330000	2330400000	1014900000	858350000	457100000
P16220	Cyclic AMP-responsive element-binding protein 1	CREB1		-0.435963	0.125651	0.0551957	-0.295146	-0.131519	-0.191063	-0.064314	-0.204333	5	3	4	2	5	2	1	3	20.8	18	6.4	20.8	2036700000	767380000	751910000	517370000	956160000	349600000	336230000	270330000	309180000	103210000	99054000	106910000	771320000	314570000	316620000	140120000
Q02930;P15336	Cyclic AMP-responsive element-binding protein 5	CREB5		0.152638	NaN	0.230941	0.0795658	NaN	-0.068559	0.19232	0.00740364	5	4	4	0	3	3	0	2	15	10.2	0	10	307550000	106130000	125160000	76262000	143730000	51314000	55241000	37171000	0	0	0	0	163820000	54817000	69915000	39091000
Q92793	CREB-binding protein	CREBBP		0.576474	NaN	0.342782	0.406319	NaN	-0.316995	0.464355	0.0895253	30	17	25	6	25	13	1	12	16.1	13.8	3.3	13.1	1222100000	394460000	573040000	254610000	609500000	174170000	284040000	151290000	41378000	8387800	14200000	18790000	571220000	211900000	274800000	84524000
P52943	Cysteine-rich protein 2	CRIP2		0.339822	0.29901	0.128161	0.170053	0.144307	-0.137235	0.258539	0.0655999	7	7	4	4	6	4	4	6	66.3	36.1	45.7	52.9	4408700000	1499600000	1785000000	1124100000	1487900000	412270000	638800000	436860000	564230000	188190000	166080000	209960000	2356500000	899190000	980080000	477260000
P46108	Adapter molecule crk	CRK		0.278698	NaN	-0.0750488	0.00187429	NaN	-0.50081	0.11264	-0.227684	6	6	5	0	4	5	0	4	33.9	24	0	26.3	347290000	161760000	111660000	73870000	163000000	53904000	69545000	39553000	0	0	0	0	184290000	107860000	42119000	34317000
P46109	Crk-like protein	CRKL		0.121944	NaN	0.0263043	-0.0935865	NaN	-0.375834	0.0749164	-0.227819	10	10	9	1	3	9	1	3	48.8	45.5	5.6	12.9	860970000	307020000	329060000	224890000	570860000	188910000	239060000	142890000	52872000	21996000	0	30876000	237240000	96108000	89997000	51131000
Q9BZJ0	Crooked neck-like protein 1	CRNKL1		0.00575927	-0.200233	0.126709	-0.158381	-0.106793	-0.139665	-0.0163418	-0.134789	32	32	16	5	30	16	5	30	37.9	22.1	9.7	35.3	4429500000	1610400000	1697700000	1121400000	1157500000	430590000	428080000	298840000	180430000	76076000	52859000	51493000	3091600000	1103700000	1216800000	771070000
Q5TZA2	Rootletin	CROCC		0.187261	NaN	0.365245	-0.268017	NaN	0.319965	0.278996	0.0557232	2	2	2	1	2	2	1	2	0.7	0.7	0.4	0.7	8937300000	3011400000	3658400000	2267500000	4417300000	1610800000	1784800000	1021700000	1437100000	435390000	578190000	423500000	3083000000	965250000	1295400000	822270000
O75718	Cartilage-associated protein	CRTAP		0.798673	1.05095	0.0941009	0.521352	1.15309	-1.13978	0.701564	0.455239	11	11	10	3	7	10	3	7	32.4	30.7	5.7	19	1370400000	489060000	573790000	307550000	538910000	142020000	246330000	150560000	175320000	32950000	57345000	85025000	656180000	314100000	270110000	71965000
P02511	Alpha-crystallin B chain	CRYAB		-0.0718761	0.120352	-0.0226981	-0.10883	0.441377	0.0932897	0.0109183	0.160077	10	10	6	6	9	6	6	9	77.1	38.3	53.1	57.7	5229000000	1744700000	1612500000	1871700000	579980000	206110000	196380000	177490000	2596600000	717990000	680320000	1198300000	2052400000	820610000	735850000	495920000
Q68DQ2	Very large A-kinase anchor protein	CRYBG3		0.207268	0.0920721	0.249142	0.0565835	-0.208961	-0.287642	0.184344	-0.139024	25	25	15	2	17	15	2	17	15.5	8.5	0.9	11.3	737100000	303960000	285360000	147780000	325290000	105850000	143180000	76259000	10958000	3533800	4349700	3074200	400850000	194570000	137840000	68443000
Q08257	Quinone oxidoreductase	CRYZ		0.53655	NaN	-0.11352	0.294194	NaN	-0.467613	0.247824	-0.0369995	4	4	3	1	4	3	1	4	23.4	19.1	8.2	23.4	432410000	176140000	152910000	103360000	90263000	28219000	36262000	25782000	12958000	0	0	12958000	329190000	147920000	116650000	64623000
O75390	Citrate synthase, mitochondrial	CS		0.464145	0.932288	-0.0863236	0.0227584	0.850479	-0.335608	0.4956	0.267616	13	13	12	7	10	12	7	10	46.4	39.9	26.2	27.9	3096100000	1031300000	1247000000	817800000	1743100000	547510000	787350000	408220000	510280000	110260000	150710000	249310000	842710000	373530000	308910000	160270000
O75534	Cold shock domain-containing protein E1	CSDE1		0.682483	0.391878	-0.216719	0.551688	0.43808	-1.43386	0.332477	0.0889286	34	34	29	9	32	29	9	32	47	40.9	12.8	43.2	11375000000	4901700000	4246500000	2226500000	4523300000	1187700000	1990700000	1344900000	615740000	168380000	214260000	233100000	6235700000	3545700000	2041500000	648480000
P55060	Exportin-2	CSE1L		0.283685	0.684101	-0.10785	-0.0282486	0.512682	-0.387166	0.322686	0.080403	51	51	47	24	45	47	24	45	66.3	61.6	40.7	64.5	57321000000	22074000000	21297000000	13949000000	33318000000	12907000000	12748000000	7663400000	1680400000	443850000	623780000	612800000	22322000000	8723400000	7926000000	5672700000
P48729;Q8N752	Casein kinase I isoform alpha;Casein kinase I isoform alpha-like	CSNK1A1;CSNK1A1L		-0.0298384	0.0850167	-0.146212	-0.0113408	-0.144425	-0.263421	-0.0272583	-0.136051	13	13	11	9	6	11	9	6	49.3	41.5	34.4	23.1	1395500000	565670000	461890000	367930000	538200000	218250000	191660000	128290000	537620000	175190000	162410000	200020000	319670000	172230000	107820000	39621000
P48730	Casein kinase I isoform delta	CSNK1D		-0.111274	NaN	0.015783	0.335598	NaN	-0.0530745	-0.0463474	0.154311	5	1	3	0	4	0	0	1	15.4	9.4	0	12	230210000	95421000	82326000	52462000	53539000	18665000	19241000	15633000	0	0	0	0	176670000	76756000	63085000	36829000
P68400;Q8NEV1	Casein kinase II subunit alpha;Casein kinase II subunit alpha 3	CSNK2A1;CSNK2A3		0.138945	0.124725	0.0855606	0.0706641	0.1133	0.0742314	0.116587	0.086195	17	16	16	15	16	15	15	15	57	53.2	55.2	53.2	17233000000	6258600000	6288300000	4686300000	4280500000	1405900000	1695200000	1179300000	3981600000	1351400000	1257600000	1372600000	8971000000	3501200000	3335400000	2134300000
P19784	Casein kinase II subunit alpha	CSNK2A2		0.17594	0.146134	0.170053	0.132511	0.00590296	-0.190454	0.1641	-0.0112826	21	20	18	14	13	17	14	12	70	63.4	54.3	43.1	6557100000	2361200000	2416600000	1779200000	1803200000	620770000	708050000	474350000	2022500000	693270000	671750000	657430000	2731400000	1047200000	1036800000	647450000
P67870	Casein kinase II subunit beta	CSNK2B		0.142479	0.123666	0.0742314	0.0429244	0.0104934	-0.0315922	0.113745	0.00759739	12	12	10	11	11	10	11	11	71.6	51.6	69.3	59.1	14128000000	5487100000	4606900000	4034100000	1318300000	468730000	511840000	337710000	6990500000	2594700000	2048800000	2347000000	5819300000	2423600000	2046300000	1349400000
Q6UVK1	Chondroitin sulfate proteoglycan 4	CSPG4		1.30141	1.03154	0.576087	0.968717	0.662844	-0.720184	0.999928	0.467217	58	58	22	44	54	22	44	54	37	14.9	31.1	34.9	8334400000	2470500000	4129900000	1734000000	967750000	198410000	485430000	283910000	1774800000	312190000	771740000	690920000	5591800000	1959900000	2872800000	759210000
P21291	Cysteine and glycine-rich protein 1	CSRP1		0.863938	0.551295	0.259905	0.840685	0.430713	-0.532908	0.579438	0.352367	14	14	14	8	12	14	8	12	68.9	68.9	59.1	64.8	44916000000	14537000000	19002000000	11377000000	13991000000	3344300000	6081600000	4565400000	6942900000	1792400000	2311800000	2838700000	23982000000	9400100000	10609000000	3973000000
Q16527	Cysteine and glycine-rich protein 2	CSRP2		0.126444	-0.00173227	0.205518	0.227248	-0.0200625	0.332737	0.112589	0.187426	13	13	13	9	12	13	9	12	67.9	67.9	60.6	66.3	27755000000	10306000000	9647400000	7802000000	5196800000	1927700000	1873900000	1395300000	4631000000	1548200000	1341700000	1741000000	17927000000	6829700000	6431800000	4665600000
P50461	Cysteine and glycine-rich protein 3	CSRP3		-0.0927863	NaN	0.310689	0.0521376	NaN	-0.15141	0.123011	-0.0460494	2	2	1	0	2	1	0	2	23.2	8.8	0	23.2	101680000	59645000	21641000	20391000	36732000	13871000	11656000	11205000	0	0	0	0	64945000	45775000	9984300	9185800
P04080	Cystatin-B	CSTB		0.319387	NaN	-0.244719	-0.176234	NaN	-0.246224	0.0647311	-0.210805	5	5	5	2	3	5	2	3	79.6	79.6	36.7	58.2	715410000	300260000	254240000	160910000	269800000	93292000	108230000	68270000	62587000	8163000	34361000	20063000	383030000	198810000	111640000	72579000
Q05048	Cleavage stimulation factor subunit 1	CSTF1		-0.0964681	-0.00103911	-0.0773302	-0.0416547	-0.1786	-0.0890371	-0.0576869	-0.101985	19	19	16	14	19	16	14	19	63.3	49.2	48.5	63.3	25251000000	9899900000	8421800000	6929000000	7361200000	2940400000	2450400000	1970400000	5277900000	1784500000	1672500000	1820900000	12612000000	5175100000	4298800000	3137700000
P33240	Cleavage stimulation factor subunit 2	CSTF2		-0.175371	-0.101784	0.00977712	-0.0873808	-0.194939	0.0588014	-0.08711	-0.0707443	21	13	16	13	21	8	8	13	53.9	42.8	38	53.9	12892000000	5118300000	4171000000	3602800000	4089600000	1653900000	1384100000	1051700000	2148400000	840660000	557880000	749890000	6654100000	2623800000	2229100000	1801200000
Q9H0L4	Cleavage stimulation factor subunit 2 tau variant	CSTF2T		-0.242379	NaN	-0.0307224	-0.218514	NaN	-0.145557	-0.132673	-0.181575	16	8	10	7	16	2	2	8	45.3	26.1	20.8	45.3	690990000	308390000	232740000	149870000	40107000	16032000	13182000	10893000	115580000	59725000	27339000	28515000	535310000	232630000	192220000	110460000
Q12996	Cleavage stimulation factor subunit 3	CSTF3		-0.151154	-0.355258	0.164271	-0.0507564	-0.29366	0.142871	-0.0980628	-0.0562112	34	34	25	9	32	25	9	32	53.6	43.9	17.7	53.6	14067000000	5203000000	5106500000	3757200000	4292700000	1606100000	1532100000	1154500000	781650000	330870000	205050000	245730000	8992300000	3266000000	3369300000	2357000000
Q5HYN5;Q5DJT8;Q8NHU0;P0DMV2;P0DMV1	Cancer/testis antigen family 45 member A1;Cancer/testis antigen family 45 member A2;Cancer/testis antigen family 45 member A3;Cancer/testis antigen family 45 member A9;Cancer/testis antigen family 45 member A8	CT45A1;CT45A2;CT45A3;CT45A9;CT45A8		0.6107	NaN	0.188528	0.38659	NaN	-0.215747	0.415001	0.116631	6	1	6	2	4	1	1	1	52.4	52.4	22.2	31.2	607540000	192070000	273900000	141570000	408200000	116970000	171780000	119450000	42370000	0	42370000	0	156970000	75096000	59759000	22117000
Q96RT6;Q96PC5	cTAGE family member 2;Melanoma inhibitory activity protein 2	CTAGE1;MIA2		0.358846	NaN	0.685267	0.121944	NaN	0.674732	0.531269	0.424653	2	2	1	0	2	1	0	2	4.8	3	0	4.8	161440000	53930000	62006000	45506000	96472000	30470000	37132000	28870000	0	0	0	0	64970000	23460000	24874000	16636000
Q13363	C-terminal-binding protein 1	CTBP1		0.0201999	-0.0403337	0.0869196	-0.0142227	-0.0552615	-0.173726	0.0231986	-0.0794983	16	13	12	9	14	9	7	11	42.7	36.1	30.5	38.4	9692300000	3820200000	3362400000	2509700000	2362900000	861480000	829760000	671680000	2221400000	845570000	620910000	754970000	5107900000	2113100000	1911800000	1083000000
P56545	C-terminal-binding protein 2	CTBP2		0.0142124	0.314639	0.134878	0.118493	0.222557	-0.0388657	0.159887	0.104703	13	10	13	9	12	10	7	9	42	42	31.5	38	4667200000	1853200000	1637300000	1176700000	1259800000	501070000	445220000	313480000	919210000	290000000	297730000	331490000	2488200000	1062200000	894360000	531690000
P49711	Transcriptional repressor CTCF	CTCF		0.415326	-0.229805	-0.0154034	-0.0727103	0.153676	-0.286902	0.0821258	-0.0574367	26	22	17	5	25	16	5	21	44.3	37.7	11.4	44.2	6713400000	2538100000	2657800000	1517600000	2471900000	797280000	1104300000	570350000	171720000	65184000	49758000	56774000	4069800000	1675600000	1503700000	890480000
Q05D32	CTD small phosphatase-like protein 2	CTDSPL2		-0.0571065	-0.107788	-0.027572	-0.229619	-0.172799	0.133037	-0.063776	-0.0808099	14	14	5	5	13	5	5	13	37.6	12.4	18.5	30	1598800000	600860000	557040000	440930000	262870000	92088000	102670000	68113000	131380000	41623000	36633000	53126000	1204600000	467150000	417730000	319690000
P29279	Connective tissue growth factor	CTGF		0.0364682	1.25695	0.269392	-0.357382	0.581014	-0.829819	0.62318	-0.079539	17	17	16	4	12	16	4	12	60.7	57.6	14.3	49	5174300000	2157200000	2090200000	926910000	2112300000	822600000	772520000	517210000	372040000	87582000	177470000	106990000	2689900000	1247000000	1140200000	302700000
P35221;Q9UI47	Catenin alpha-1	CTNNA1		0.26135	0.19232	0.174918	0.0848807	0.148479	-0.139538	0.210015	0.0364729	53	45	44	37	50	38	31	43	71.4	61.7	58.1	66.1	37549000000	13672000000	14232000000	9645300000	14962000000	5181900000	5850000000	3930100000	5269500000	1752700000	1569900000	1946900000	17317000000	6737300000	6811800000	3768300000
P26232	Catenin alpha-2	CTNNA2		0.321928	0.0433445	0.221692	0.0319597	-0.0617067	-0.163026	0.200211	-0.0620631	9	1	7	7	8	1	1	1	11.8	8.5	9	9.9	1813600000	653910000	721170000	438510000	629700000	213940000	257650000	158110000	244750000	81207000	80339000	83208000	939130000	358770000	383170000	197190000
Q9UBT7	Alpha-catulin	CTNNAL1		0.0112094	-0.338488	0.0840643	0.00115369	-0.151314	-0.0462952	-0.0696184	-0.0640877	10	10	5	5	8	5	5	8	25.5	12.9	16.5	17.8	688420000	259780000	248640000	179990000	127650000	42584000	48349000	36719000	91646000	34013000	27141000	30491000	469120000	183190000	173150000	112780000
P35222	Catenin beta-1	CTNNB1		0.222557	0.141825	0.0924781	0.00389003	0.00216242	-0.344154	0.153287	-0.103679	33	28	33	16	32	28	15	27	64.4	64.4	33.8	61.1	42455000000	15782000000	16464000000	10209000000	16185000000	5468200000	6655200000	4061900000	4863800000	1730900000	1434500000	1698300000	21406000000	8582900000	8374200000	4448600000
Q8WYA6	Beta-catenin-like protein 1	CTNNBL1		-0.0767215	-0.316582	-0.112537	0.0257376	-0.184785	-0.262988	-0.164809	-0.135459	28	28	22	17	26	22	17	26	48.7	44.2	39.8	46.2	16113000000	6589600000	5295900000	4227000000	5390600000	2015500000	1894700000	1480500000	2362100000	973270000	593300000	795520000	8359900000	3600900000	2808000000	1951000000
O60716	Catenin delta-1	CTNND1		0.181548	0.0166389	0.171591	0.12446	0.0626744	-0.248725	0.12521	-0.0115201	47	47	34	32	32	34	32	32	59.4	47	47.1	43.8	18157000000	6663500000	6813600000	4680100000	8108500000	2889500000	3133600000	2085400000	3577500000	1295600000	1044300000	1237600000	6471300000	2478500000	2635700000	1357100000
P17812	CTP synthase 1	CTPS1		0.201759	NaN	-0.159879	-0.145573	NaN	-0.252845	0.0322419	-0.198212	9	8	5	1	8	4	1	7	25.5	12.9	5.8	21.5	965760000	371360000	369500000	224900000	311540000	110190000	126180000	75172000	10310000	2596100	4244400	3469700	643910000	258570000	239080000	146260000
Q6PD62	RNA polymerase-associated protein CTR9 homolog	CTR9		-0.147106	-0.181575	-0.00653576	-0.0812016	-0.156354	-0.135111	-0.109732	-0.123874	35	35	32	21	19	32	21	19	41.8	38.9	29.9	24	7992300000	3235800000	2584400000	2172200000	4622400000	1884100000	1524600000	1213700000	2308300000	907270000	701310000	699770000	1061600000	444410000	358460000	258760000
P10619	Lysosomal protective protein;Lysosomal protective protein 32 kDa chain;Lysosomal protective protein 20 kDa chain	CTSA		0.132248	-0.0373547	-0.216686	0.0779266	0.400866	-0.166373	-0.0335794	0.122951	7	7	4	4	4	4	4	4	20.6	9.4	13.5	14.2	642710000	249700000	217660000	175350000	71308000	21575000	31726000	18006000	171810000	48028000	57003000	66784000	399580000	180090000	128930000	90563000
P07858	Cathepsin B;Cathepsin B light chain;Cathepsin B heavy chain	CTSB		0.0669502	NaN	-0.484954	-0.120153	NaN	-0.570636	-0.18277	-0.327882	11	11	9	3	11	9	3	11	43.1	37.2	15.3	43.1	2360700000	1100900000	736830000	522970000	950000000	323840000	382050000	244100000	117180000	37070000	48294000	31819000	1293500000	739940000	306490000	247050000
P07339	Cathepsin D;Cathepsin D light chain;Cathepsin D heavy chain	CTSD		0.338795	0.587173	-0.464684	0.0751903	0.613249	-0.462038	0.218938	0.141503	14	14	10	5	10	10	5	10	44.7	30.6	18.2	35.9	1555200000	668860000	515180000	371130000	539130000	198320000	210030000	130780000	176270000	55843000	34406000	86020000	839770000	414700000	270740000	154330000
P07711	Cathepsin L1;Cathepsin L1 heavy chain;Cathepsin L1 light chain	CTSL		0.833578	0.361544	0.0377336	0.416083	0.445727	-0.769231	0.448337	0.130065	4	4	2	3	3	2	3	3	17.7	7.8	14.7	13.5	2276300000	822820000	938050000	515400000	758590000	192100000	351240000	215250000	216200000	61939000	80242000	74019000	1301500000	568780000	506570000	226130000
Q14247	Src substrate cortactin	CTTN		-0.198262	-0.198129	0.00475306	-0.150449	-0.121016	0.200002	-0.127326	-0.0148834	39	39	37	18	34	37	18	34	62.4	58.5	32.7	58	77547000000	29281000000	26665000000	21601000000	44952000000	17494000000	15728000000	11730000000	7864900000	2835600000	2272300000	2757000000	24730000000	8951200000	8664700000	7113900000
Q9P2B4	CTTNBP2 N-terminal-like protein	CTTNBP2NL		0.00920383	-0.130602	-0.0503381	0.190678	-0.0628063	-0.14073	-0.0561112	0.00276732	30	30	23	9	28	23	9	28	55.4	45.7	21.3	53.7	12233000000	4560800000	4202200000	3470500000	5609900000	1967500000	1964900000	1677500000	1510800000	530350000	369590000	610850000	5112700000	2062900000	1867700000	1182200000
Q13619	Cullin-4A	CUL4A		0.309758	NaN	0.204015	-0.0555463	NaN	-0.0869976	0.257855	-0.0711863	19	11	14	5	17	7	3	10	33.9	22.5	10.5	29.9	2634500000	597470000	613610000	1423400000	458190000	149950000	186360000	121890000	1136600000	37818000	38497000	1060300000	1039700000	409710000	388760000	241270000
Q13620	Cullin-4B	CUL4B		0.101112	0.0499095	-0.013742	-0.0906647	0.0017302	-0.192299	0.0465237	-0.0915713	20	12	12	9	13	5	7	6	28.4	15.7	14	16.9	1755100000	593190000	693930000	468030000	591930000	198250000	252410000	141260000	145350000	40310000	32822000	72221000	1017900000	354630000	408690000	254540000
Q93034	Cullin-5	CUL5		0.191563	0.201132	-0.0700727	-0.142226	0.257976	-0.589985	0.112896	-0.117021	5	5	2	2	5	2	2	5	10.4	6.3	6.3	10.4	134870000	48780000	60926000	25163000	14328000	4826200	5537200	3964500	19631000	8082200	5609900	5938300	100910000	35872000	49779000	15260000
Q14999	Cullin-7	CUL7		0.312084	0.252779	-0.14634	0.305329	0.321582	-0.828332	0.15339	0.0231749	11	8	8	4	3	7	3	2	9.4	6.4	4.4	2.5	300910000	105720000	115800000	79387000	222480000	75453000	85690000	61337000	30562000	7662600	8938900	13960000	47870000	22607000	21173000	4089600
O60888	Protein CutA	CUTA		0.179256	0.488309	-0.364794	-0.124833	0.319618	-0.273239	0.142601	-0.00357751	4	4	2	1	4	2	1	4	39.7	17.9	15.1	39.7	591270000	233910000	192680000	164680000	79572000	29162000	30699000	19711000	202710000	58127000	68485000	76100000	308990000	146620000	93495000	68869000
P39880	Homeobox protein cut-like 1	CUX1		-0.291751	-0.291539	0.00158609	-0.284669	-0.232837	0.0673634	-0.187138	-0.14152	37	16	26	25	27	11	12	13	33	24.7	23.5	25.6	4290100000	1671100000	1463600000	1155400000	2453200000	1018900000	839590000	594720000	568890000	225210000	139370000	204310000	1268000000	426980000	484610000	356410000
Q13948	Protein CASP	CUX1		0.124593	NaN	0.0619835	-0.0844715	NaN	0.111833	0.0936278	0.0170168	19	1	13	12	13	1	1	0	34.5	26.8	22.7	26.7	227720000	76677000	88571000	62469000	194420000	67031000	81492000	45897000	3969400	1789400	0	2180000	29327000	7855800	7079300	14392000
Q9P013	Spliceosome-associated protein CWC15 homolog	CWC15		-0.363624	-0.365797	-0.0301036	-0.21568	-0.0575868	0.143916	-0.244343	-0.0355841	7	7	5	3	7	5	3	7	32.8	28.8	18.8	32.8	1358900000	528510000	431490000	398890000	513310000	200090000	174280000	138930000	199210000	74666000	63006000	61542000	646360000	253750000	194200000	198410000
Q9HCG8	Pre-mRNA-splicing factor CWC22 homolog	CWC22		-0.12466	-0.346848	-0.0683321	-0.172148	-0.25808	0.128293	-0.175023	-0.0909463	24	24	22	9	16	22	9	16	31.3	28.2	15.4	23.8	2517300000	938350000	857250000	721700000	1273100000	453920000	473880000	345300000	321780000	124500000	73379000	123900000	922420000	359930000	309990000	252500000
Q6UX04	Peptidyl-prolyl cis-trans isomerase CWC27 homolog	CWC27		-0.0827592	NaN	-0.0541526	-0.197253	NaN	-0.419044	-0.068385	-0.30389	10	10	5	4	9	5	4	9	41.3	20.8	15.3	34.1	1858300000	716440000	727130000	414710000	578550000	215930000	207420000	155200000	135720000	37331000	45915000	52472000	1144000000	463180000	473800000	207040000
P78310	Coxsackievirus and adenovirus receptor	CXADR		0.598079	NaN	0.0311128	0.482848	NaN	-0.835729	0.34227	-0.0307666	6	6	4	0	6	4	0	6	26.8	21.1	0	26.8	439750000	198160000	174280000	67311000	67304000	16731000	32487000	18086000	0	0	0	0	372450000	181430000	141790000	49225000
Q9H5V9	UPF0428 protein CXorf56	CXorf56		-0.0704968	NaN	0.207768	0.0511633	NaN	0.308011	0.0753341	0.185296	5	5	5	1	2	5	1	2	23.4	23.4	5.9	11.3	550870000	201320000	203260000	146280000	304050000	105010000	121170000	77875000	44957000	16378000	12799000	15780000	201860000	79934000	69293000	52630000
Q86X51	Uncharacterized protein CXorf67	CXorf67		0.0221902	-0.26701	-0.00990194	-0.16096	-0.140857	-0.325774	-0.079224	-0.20685	14	14	12	2	14	12	2	14	39	28.2	6	39	4504700000	1721300000	1760400000	1023000000	2494700000	921920000	964250000	608530000	18415000	7809000	5355200	5251000	1991600000	791590000	790800000	409230000
Q9P0U4	CXXC-type zinc finger protein 1	CXXC1		-0.0148348	NaN	0.0448837	0.0589399	NaN	-0.282877	0.0153334	-0.101869	9	9	4	1	9	4	1	9	21	10.5	1.7	21	741460000	319390000	251780000	170280000	118870000	45535000	47852000	25486000	33318000	10437000	11306000	11575000	589270000	263420000	192630000	133220000
P00167	Cytochrome b5	CYB5A		0.810649	0.957023	-0.194988	0.218099	0.882447	-0.587836	0.606878	0.291619	4	4	4	1	4	4	1	4	42.5	42.5	10.4	42.5	1754400000	610740000	699690000	443960000	546260000	154340000	255540000	136380000	215740000	35518000	82846000	97373000	992400000	420880000	361300000	210210000
O43169	Cytochrome b5 type B	CYB5B		0.850319	1.18637	-0.0543324	0.364348	0.804549	-0.343623	0.748959	0.34935	8	8	7	4	4	7	4	4	66.7	64	44	49.3	7431300000	2114500000	2988900000	2327900000	1295300000	340060000	636490000	318760000	3678700000	654310000	1512800000	1511600000	2457300000	1120200000	839610000	497570000
Q9UHQ9	NADH-cytochrome b5 reductase 1	CYB5R1		0.835358	0.483468	-0.502975	0.691087	0.440314	-1.05826	0.374084	0.202307	9	9	6	5	2	6	5	2	40.3	19.3	29.8	16.4	363710000	80434000	143320000	139960000	152680000	39126000	68916000	44641000	173660000	23332000	61724000	88602000	37373000	17977000	12684000	6711900
P00387	NADH-cytochrome b5 reductase 3;NADH-cytochrome b5 reductase 3 membrane-bound form;NADH-cytochrome b5 reductase 3 soluble form	CYB5R3		0.789437	1.15776	-0.0507116	0.2444	1.02084	-0.394506	0.71515	0.405793	16	16	16	13	12	16	13	12	75.1	75.1	70.8	67.4	7209300000	2093800000	2951300000	2164100000	2208400000	576130000	1095900000	536410000	2772200000	497080000	1073700000	1201400000	2228800000	1020600000	781840000	426290000
P08574	Cytochrome c1, heme protein, mitochondrial	CYC1		0.0142124	0.198746	-0.391418	-0.0488002	-0.0677271	-1.51367	-0.039004	-0.401571	15	15	12	9	13	12	9	13	57.2	40	37.5	53.8	14156000000	6132200000	5071000000	2952900000	5053300000	1632900000	1983300000	1437200000	2773400000	1025100000	925930000	822430000	6329300000	3474200000	2161800000	693310000
P99999;CON__P62894	Cytochrome c	CYCS		0.320542	0.778965	-0.367341	0.0680516	0.624241	-0.373439	0.318041	0.164203	8	8	8	6	8	8	6	8	61.9	61.9	55.2	61.9	4257100000	1475400000	1523600000	1258200000	1096000000	365960000	445900000	284130000	1404800000	308690000	532180000	563910000	1756400000	800780000	545480000	410120000
Q7L576	Cytoplasmic FMR1-interacting protein 1	CYFIP1		0.486148	0.481402	0.155879	0.216113	0.437121	-0.481948	0.382538	0.107246	34	20	28	12	27	17	5	16	33	28.7	11.9	25.2	4097900000	1322500000	1709800000	1065500000	2057900000	584530000	947800000	525590000	557210000	145350000	185460000	226410000	1482800000	592620000	576590000	313540000
O00622	Protein CYR61	CYR61		0.0724489	0.436908	0.09815	-0.838332	0.131194	-0.561366	0.2123	-0.363302	22	22	17	8	19	17	8	19	68.2	55.9	22.6	61.7	10750000000	4348000000	4201000000	2201100000	1284900000	580700000	494190000	210030000	1518100000	454570000	539880000	523680000	7947100000	3312700000	3166900000	1467400000
Q9Y4D1	Disheveled-associated activator of morphogenesis 1	DAAM1		-0.0924171	NaN	-0.106032	0.261952	NaN	-0.0995099	-0.0992085	0.0925119	3	2	2	0	2	2	0	1	3	2	0	2.3	345610000	149720000	103580000	92306000	273950000	120870000	77788000	75290000	0	0	0	0	71664000	28852000	25797000	17016000
P98082	Disabled homolog 2	DAB2		0.0963968	-0.185212	0.126048	0.138945	-0.0182788	0.0750534	0.0190709	0.0666794	24	24	19	20	14	19	20	14	42.6	30.8	38.7	24.8	7536700000	2748600000	2813000000	1975100000	3731400000	1227300000	1575100000	929010000	1273700000	521430000	260150000	492150000	2531500000	999830000	977780000	553910000
P61803	Dolichyl-diphosphooligosaccharide--protein glycosyltransferase subunit DAD1	DAD1		0.240498	0.525969	-0.195798	0.0343566	0.16633	-1.1933	0.220078	-0.21558	4	4	4	2	4	4	2	4	35.4	35.4	19.5	35.4	4658400000	1981700000	1791200000	885540000	1113300000	477900000	363600000	271790000	1623100000	575010000	676060000	371980000	1922100000	928820000	751490000	241770000
Q14118	Dystroglycan;Alpha-dystroglycan;Beta-dystroglycan	DAG1		0.728312	0.367036	0.0647449	0.569394	0.505688	-0.499361	0.412258	0.267484	17	17	15	7	13	15	7	13	22	20.7	10.3	18.5	4098300000	1283600000	1741600000	1073000000	2406000000	617790000	1082200000	706020000	412650000	139280000	125070000	148310000	1279600000	526540000	534420000	218670000
Q8NCG7	Sn1-specific diacylglycerol lipase beta	DAGLB		0.503451	NaN	0.201885	0.330444	NaN	0.136848	0.360533	0.236891	6	6	4	0	5	4	0	5	15	9.5	0	13.2	319820000	104670000	143680000	71464000	188910000	45022000	101290000	42601000	0	0	0	0	130900000	59652000	42388000	28864000
P51398	28S ribosomal protein S29, mitochondrial	DAP3		0.188907	0.160404	-0.0481586	0.178237	0.139993	-0.452392	0.104189	-0.0173051	19	19	16	15	9	16	15	9	60.3	47.7	51.3	31.9	3577400000	1448000000	1189800000	939540000	916920000	338320000	343550000	235050000	1600000000	557120000	517070000	525780000	1060500000	552580000	329220000	178720000
O43293;Q9UIK4	Death-associated protein kinase 3	DAPK3		-0.300271	NaN	0.0985543	-0.333171	NaN	0.44074	-0.0871202	0.105068	6	6	2	0	6	2	0	6	15	7	0	15	570190000	136400000	167510000	266280000	43221000	16391000	14094000	12736000	0	0	0	0	526970000	120000000	153420000	253550000
P14868	Aspartate--tRNA ligase, cytoplasmic	DARS		0.283092	0.472904	0.0211954	0.148348	0.325502	-0.56781	0.270828	0.0172283	23	23	19	6	21	19	6	21	50.5	42.5	14	46.5	5976400000	2255900000	2330400000	1390100000	3242500000	1111300000	1276200000	855040000	492800000	147910000	146720000	198160000	2241100000	996620000	907560000	336880000
Q9UER7	Death domain-associated protein 6	DAXX		-0.257597	-0.201377	0.0705267	-0.332989	-0.289686	-0.0124463	-0.12223	-0.204577	17	17	11	12	13	11	12	13	37.4	27	32	26.5	2572600000	932860000	857100000	782660000	815690000	356280000	251400000	208010000	978870000	387560000	271640000	319670000	778070000	189030000	334050000	254980000
Q96EP5	DAZ-associated protein 1	DAZAP1		1.08093	0.54201	-0.249153	0.938775	0.548338	-1.79766	0.556729	0.289614	9	9	8	4	8	8	4	8	33.9	30	14.3	30	5260400000	1975900000	2288000000	996490000	2017500000	411290000	950320000	655900000	397740000	73268000	227270000	97207000	2845200000	1491400000	1110400000	243380000
P07108	Acyl-CoA-binding protein	DBI		0.24732	NaN	-0.330193	-0.173368	NaN	-0.621511	-0.0127301	-0.380108	6	6	4	2	5	4	2	5	72.4	58.6	41.4	54	1122700000	437790000	385750000	299160000	94908000	39335000	34692000	20881000	466180000	119240000	182120000	164820000	561620000	279220000	168940000	113460000
Q16643	Drebrin	DBN1		-0.327656	-0.344465	0.0258793	-0.283088	-0.22727	0.131326	-0.205048	-0.114358	43	43	42	40	39	42	40	39	66.9	66.9	66.4	66.4	230350000000	92710000000	72763000000	64876000000	102470000000	43158000000	33875000000	25436000000	64579000000	26336000000	17217000000	21026000000	63301000000	23216000000	21671000000	18414000000
Q9UJU6	Drebrin-like protein	DBNL		0.0977456	NaN	-0.170297	-0.104651	NaN	-0.520769	-0.0300594	-0.297759	19	19	18	3	11	18	3	11	52.1	49.5	10.9	30.7	1602600000	631740000	608790000	362110000	1102000000	421720000	425650000	254620000	67402000	0	44422000	22980000	433250000	210020000	138720000	84510000
Q9NV06	DDB1- and CUL4-associated factor 13	DCAF13		0.258459	NaN	0.0152121	-0.559112	NaN	0.306029	0.141956	-0.0626405	11	11	6	3	10	6	3	10	26.5	17.3	8.8	23.6	1000800000	366910000	378770000	255120000	247910000	84338000	123810000	39758000	86018000	36713000	8634300	40671000	666870000	245860000	246320000	174690000
P61962	DDB1- and CUL4-associated factor 7	DCAF7		0.0180644	0.0681893	NaN	0.172744	-0.117427	NaN	0.0433445	0.0349411	5	5	2	2	1	2	2	1	20.2	9.1	7.9	3.2	419480000	188470000	114920000	116090000	97146000	32834000	33397000	30915000	238980000	72285000	81518000	85173000	83355000	83355000	0	0
Q9NPI6	mRNA-decapping enzyme 1A	DCP1A		-0.0194774	0.0567222	0.590243	-0.0437649	-0.244121	0.33754	0.2356	0.0370542	9	9	7	2	8	7	2	8	32	24.4	5.3	29.6	1006400000	328940000	388400000	289040000	318740000	108500000	115930000	94308000	31464000	8891300	10883000	11690000	656180000	211550000	261590000	183040000
Q14203	Dynactin subunit 1	DCTN1		0.954122	1.21742	0.306612	0.503552	0.499782	-0.965982	0.874338	0.156453	57	57	45	24	48	45	24	48	56.7	50.1	29.7	50.6	9551000000	2422300000	4837900000	2290800000	6713100000	1523600000	3569900000	1619500000	1364700000	276290000	623180000	465230000	1473200000	622400000	644810000	206000000
Q13561	Dynactin subunit 2	DCTN2		0.96584	1.23897	0.411318	0.577054	0.583519	-0.702656	0.911602	0.264933	21	21	18	11	18	18	11	18	68.8	58.4	37.7	64.3	9280500000	2832300000	4392900000	2055300000	4159200000	1049500000	2011600000	1098100000	1251400000	263100000	563020000	425290000	3869900000	1519700000	1818300000	531900000
O75935	Dynactin subunit 3	DCTN3		1.04921	1.28327	0.627233	0.648557	0.891886	-0.315433	1.01147	0.494607	9	9	4	5	8	4	5	8	55.4	17.7	31.2	49.5	2270900000	709600000	1083600000	477760000	310210000	69655000	158710000	81847000	248940000	25554000	113160000	110230000	1711800000	614390000	811680000	285690000
Q9BTE1	Dynactin subunit 5	DCTN5		1.1584	1.24677	0.300417	0.380064	0.872395	-0.735331	0.96019	0.315288	3	3	3	2	3	3	2	3	15.4	15.4	9.3	15.4	419300000	120560000	227880000	70861000	66485000	15617000	36372000	14497000	78602000	14169000	35944000	28490000	274220000	90779000	155560000	27874000
O00399	Dynactin subunit 6	DCTN6		0.872474	NaN	0.52085	0.228603	NaN	-0.346426	0.707348	-0.0304498	5	5	4	2	5	4	2	5	31.1	26.3	16.8	31.1	841660000	209670000	480120000	151870000	266970000	64537000	143760000	58678000	63268000	0	39988000	23280000	511420000	145130000	296380000	69914000
O94760	N(G),N(G)-dimethylarginine dimethylaminohydrolase 1	DDAH1		0.486251	NaN	-0.182671	0.251931	NaN	-0.430723	0.190217	-0.0493897	7	6	6	0	5	5	0	4	34.7	30.5	0	28.8	707920000	259470000	304310000	144140000	325960000	91908000	141780000	92276000	0	0	0	0	381950000	167560000	162530000	51860000
O95865	N(G),N(G)-dimethylarginine dimethylaminohydrolase 2	DDAH2		0.591105	0.308594	-0.0782286	0.547647	0.529371	-0.956543	0.299487	0.189156	15	14	13	9	14	12	9	13	82.8	68.4	61.1	82.8	5555100000	2202900000	2140900000	1211400000	1356100000	371060000	623550000	361450000	969220000	246760000	276790000	445670000	3229900000	1585000000	1240600000	404240000
Q16531	DNA damage-binding protein 1	DDB1		0.147437	0.174534	-0.131819	-0.172083	0.104202	-0.695653	0.0698763	-0.217653	60	60	56	45	42	56	45	42	57.5	52.2	49.6	45.1	53338000000	19903000000	19701000000	13734000000	26528000000	9710100000	10472000000	6346500000	14624000000	4698800000	4653000000	5271900000	12186000000	5494600000	4576000000	2115400000
P39656	Dolichyl-diphosphooligosaccharide--protein glycosyltransferase 48 kDa subunit	DDOST		0.0996319	0.321813	-0.124692	-0.0733325	0.159887	-1.05907	0.110408	-0.235835	17	17	15	15	16	15	15	16	59.9	48.9	56.6	58.3	24938000000	10013000000	9369900000	5554900000	9885000000	3510800000	3860000000	2514300000	5214100000	1635500000	1867000000	1711600000	9838600000	4866600000	3642900000	1329000000
Q96HY6	DDRGK domain-containing protein 1	DDRGK1		0.143524	0.575216	-0.2572	0.0683269	0.409364	-0.880551	0.193755	-0.0391127	11	11	11	4	7	11	4	7	55.7	55.7	19.7	40.8	1861600000	770180000	698610000	392760000	768090000	267450000	296780000	203860000	95481000	14765000	36209000	44507000	997980000	487970000	365620000	144390000
P30046;A6NHG4	D-dopachrome decarboxylase;D-dopachrome decarboxylase-like protein	DDT;DDTL		0.189919	NaN	-0.204	-0.110838	NaN	-0.249582	0.00636266	-0.178543	5	5	4	1	4	4	1	4	50	40.7	11	39.8	384110000	177520000	116510000	90085000	71493000	23486000	28940000	19067000	70367000	29856000	20981000	19530000	242250000	124180000	66590000	51488000
Q92499	ATP-dependent RNA helicase DDX1	DDX1		0.681224	0.438932	0.0166389	0.725785	0.57415	-0.890359	0.404431	0.295558	46	46	34	13	45	34	13	45	66.8	51.4	25.1	66.8	27358000000	10110000000	11180000000	6068000000	8730400000	2222900000	3770100000	2737400000	1223900000	284770000	368570000	570520000	17404000000	7602200000	7041600000	2760100000
Q13206	Probable ATP-dependent RNA helicase DDX10	DDX10		-0.227979	-0.40591	0.0253123	-0.326878	-0.217994	0.113567	-0.191936	-0.131355	43	43	27	40	24	27	40	24	56.9	42.5	53.6	39.3	9910100000	3992400000	2984100000	2933500000	3031100000	1358600000	1005300000	667230000	4283200000	1618400000	1055400000	1609400000	2595800000	1015400000	923500000	656880000
Q92841	Probable ATP-dependent RNA helicase DDX17	DDX17		-0.00663721	-0.09866	0.0140696	0.0330882	0.0576929	-0.461959	-0.0295831	-0.104697	42	33	41	26	40	32	19	31	58.2	58.2	41.3	57.9	39884000000	15474000000	14379000000	10031000000	19249000000	7069800000	6943800000	5235900000	4639000000	1498100000	1387500000	1753500000	15996000000	6906300000	6047800000	3041600000
Q9NVP1	ATP-dependent RNA helicase DDX18	DDX18		-0.338433	-0.333262	0.0329472	-0.461084	-0.200797	0.13014	-0.202162	-0.156868	46	46	33	27	36	33	27	36	68.2	54.3	49.1	59.1	42948000000	16987000000	14331000000	11629000000	11199000000	4860100000	3793000000	2546300000	6562600000	2550700000	1813400000	2198500000	25186000000	9576700000	8724900000	6884200000
Q9UHI6	Probable ATP-dependent RNA helicase DDX20	DDX20		-0.102419	-0.017271	-0.104232	-0.0449848	0.110898	-0.829152	-0.0740664	-0.199774	25	25	19	16	9	19	16	9	45.9	34.6	31.7	14.2	4984600000	1933800000	1791800000	1259000000	3608100000	1403700000	1320700000	883730000	800250000	261530000	228350000	310370000	576260000	268560000	242770000	64926000
Q9NR30	Nucleolar RNA helicase 2	DDX21		0.219711	0.0367495	0.090447	-0.277901	0.101516	0.12075	0.117695	-0.0072364	49	47	42	21	45	41	21	43	57.7	55.9	37	56.7	50965000000	18473000000	19313000000	13179000000	15895000000	5770300000	6611600000	3512900000	1675000000	496500000	551360000	627190000	33396000000	12207000000	12150000000	9038600000
Q9BUQ8	Probable ATP-dependent RNA helicase DDX23	DDX23		-0.0622187	0.0301242	0.14104	-0.322848	-0.0333038	0.0343566	0.0387124	-0.099139	27	27	23	9	20	23	9	20	40.7	33.8	13.7	29.6	7597500000	3060400000	2792200000	1744800000	3350100000	1419800000	1173000000	757380000	254250000	101900000	79889000	72462000	3993100000	1538800000	1539400000	914980000
Q9GZR7	ATP-dependent RNA helicase DDX24	DDX24		-0.0292347	-0.0787313	-0.0200771	-0.224705	0.0514417	-0.0115589	-0.0424518	-0.0568463	25	25	15	18	13	15	18	13	44.6	28.4	33.3	22	3602600000	1264200000	1200100000	1138200000	1067100000	390770000	416880000	259490000	1473600000	462620000	431370000	579620000	1061800000	410830000	351880000	299110000
Q96GQ7	Probable ATP-dependent RNA helicase DDX27	DDX27		-0.201278	-0.205281	0.0333701	-0.373589	-0.190207	0.127633	-0.120007	-0.130344	40	40	32	25	31	32	25	31	54.5	43.8	38.6	43.2	18393000000	7901200000	6066000000	4426100000	8164300000	3627600000	2744700000	1791900000	1990900000	918760000	461200000	610940000	8238200000	3354900000	2860100000	2023300000
Q9H8H2	Probable ATP-dependent RNA helicase DDX31	DDX31		-0.306466	-0.437232	0.104068	-0.537843	-0.301621	0.567935	-0.194311	-0.00842101	10	10	4	2	8	4	2	8	21.4	9	4.9	17.6	796660000	313690000	281890000	201080000	174760000	77677000	57689000	39395000	172100000	65640000	46440000	60024000	449790000	170380000	177760000	101660000
O00148	ATP-dependent RNA helicase DDX39A	DDX39A		-0.185015	-0.0334957	-0.0811101	-0.189055	-0.00112574	0.103397	-0.0984952	-0.0239053	36	17	29	25	33	12	12	15	71	64.4	63.2	64.6	17747000000	7352200000	5732600000	4662600000	5250400000	2165000000	1782900000	1302500000	2722400000	1100500000	739530000	882430000	9774600000	4086700000	3210200000	2477700000
Q13838	Spliceosome RNA helicase DDX39B	DDX39B		-0.237643	-0.198974	-0.0125045	-0.210212	-0.0668655	0.0132121	-0.146313	-0.0850171	40	21	37	31	38	20	18	20	79.2	78	75.9	71.5	192610000000	75472000000	63923000000	53212000000	56985000000	23441000000	19387000000	14158000000	36903000000	13260000000	10020000000	13623000000	98719000000	38772000000	34516000000	25431000000
O00571;O15523;Q9NQI0	ATP-dependent RNA helicase DDX3X;ATP-dependent RNA helicase DDX3Y	DDX3X;DDX3Y		0.839879	0.384602	0.0267293	0.937043	0.594262	-0.982962	0.455614	0.389655	39	38	32	15	39	31	14	38	69	54.2	27.5	69	42592000000	14965000000	17358000000	10269000000	18304000000	4262300000	7769500000	6272100000	1400000000	328610000	391260000	680180000	22888000000	10374000000	9197500000	3316200000
Q9UJV9	Probable ATP-dependent RNA helicase DDX41	DDX41		-0.294544	NaN	-0.0129848	-0.0907876	NaN	-0.00385715	-0.146907	-0.0466677	8	8	5	1	8	5	1	8	18	13.3	4	18	658410000	285720000	210660000	162040000	206850000	80828000	63584000	62434000	3745500	0	0	3745500	447820000	204890000	147070000	95860000
Q86XP3	ATP-dependent RNA helicase DDX42	DDX42		0.580917	0.187894	0.0716254	0.595886	0.00417776	-0.806569	0.297015	0.0407943	33	33	26	10	23	26	10	23	48.9	38.5	19.3	33.8	5224100000	1797200000	2145900000	1281000000	2906000000	746200000	1333100000	826750000	762650000	302440000	222110000	238100000	1555400000	748590000	590720000	216120000
Q7L014	Probable ATP-dependent RNA helicase DDX46	DDX46		0.0978804	-0.0407195	0.0443242	0.0282862	-0.101985	-0.300537	0.0349528	-0.118466	55	55	46	42	40	46	42	40	55.5	49.2	47.4	44.3	25221000000	9457300000	8809600000	6953700000	12583000000	4619900000	4599300000	3363400000	8159100000	3056500000	2545300000	2557300000	4478900000	1780900000	1665000000	1033100000
Q9H0S4	Probable ATP-dependent RNA helicase DDX47	DDX47		-0.01105	-0.0925094	-0.0142956	-0.208311	0.0282862	0.118493	-0.0387965	-0.0140382	24	24	22	18	23	22	18	23	58.5	57.6	50.1	54.1	23169000000	8863300000	7681300000	6624000000	5940200000	2295000000	2177300000	1467900000	5492400000	1956300000	1462400000	2073700000	11736000000	4612100000	4041600000	3082400000
Q9Y6V7	Probable ATP-dependent RNA helicase DDX49	DDX49		0.0546401	NaN	0.0241778	-0.451603	NaN	0.0285692	0.0394894	-0.191631	14	14	5	3	13	5	3	13	47.2	15.3	7.9	43.9	824100000	318820000	296390000	208890000	96984000	37125000	39058000	20801000	86750000	29675000	24423000	32651000	640360000	252020000	232910000	155440000
P17844	Probable ATP-dependent RNA helicase DDX5	DDX5		-0.125793	0.00820001	0.0825664	-0.17811	0.00705194	-0.16882	-0.00911773	-0.110745	54	45	52	39	50	43	32	41	71	70.8	61.9	69.9	222890000000	85115000000	79225000000	58551000000	117930000000	45010000000	42107000000	30814000000	29548000000	10020000000	8970600000	10557000000	75411000000	30084000000	28147000000	17179000000
Q9BQ39	ATP-dependent RNA helicase DDX50	DDX50		-0.0857417	0.0870554	0.0150693	-0.334389	0.0180644	0.14274	0.0071955	-0.0440822	31	29	16	6	29	15	6	27	60.5	32.2	17.5	54.3	5785100000	2190400000	2032000000	1562600000	1200000000	516040000	438920000	245040000	404580000	131060000	130760000	142770000	4180500000	1543400000	1462300000	1174800000
Q8N8A6	ATP-dependent RNA helicase DDX51	DDX51		-0.31276	-0.305985	-0.0141207	-0.306591	-0.258373	0.187134	-0.204095	-0.10828	24	24	19	9	20	19	9	20	51.8	42.5	26.1	44	4529300000	1840300000	1531100000	1157900000	1254000000	543940000	431440000	278630000	481810000	237530000	127330000	116940000	2793500000	1058800000	972340000	762320000
Q9Y2R4	Probable ATP-dependent RNA helicase DDX52	DDX52		0.158854	-0.244976	0.0938306	-0.430392	-0.111446	0.279531	0.0131311	-0.0581325	20	20	5	6	19	5	6	19	44.6	17	17.2	43.2	2291400000	884320000	790300000	616770000	95825000	33857000	42127000	19840000	342290000	123040000	75060000	144190000	1853300000	727430000	673110000	452740000
Q8TDD1	ATP-dependent RNA helicase DDX54	DDX54		-0.231498	-0.213002	-0.018688	-0.298886	-0.119808	0.0840643	-0.151138	-0.103049	40	40	28	36	23	28	36	23	59.6	40.7	53.1	38.9	12132000000	5655200000	3347500000	3129400000	3674200000	1552900000	1226100000	895280000	5806600000	3071900000	1233100000	1501600000	2651200000	1030400000	888290000	732490000
Q8NHQ9	ATP-dependent RNA helicase DDX55	DDX55		-0.131124	-0.514388	0.140517	-0.270921	0.0392788	-0.179515	-0.143739	-0.131108	12	12	4	4	12	4	4	12	34.8	11.8	13.5	34.8	1041100000	402600000	335450000	303010000	164490000	67335000	61371000	35779000	259960000	78839000	53513000	127600000	616620000	256420000	220560000	139630000
Q9NY93	Probable ATP-dependent RNA helicase DDX56	DDX56		-0.223677	-0.225565	0.00417776	-0.18848	-0.208511	0.202386	-0.144255	-0.0521169	25	25	17	18	22	17	18	22	69.1	49.9	49.4	61.1	9134500000	3596600000	2995600000	2542400000	2948800000	1143800000	1026300000	778660000	2230800000	951230000	581290000	698280000	3955000000	1501500000	1388000000	1065400000
P26196	Probable ATP-dependent RNA helicase DDX6	DDX6		0.230818	0.350045	0.285698	0.230941	0.133827	-0.216988	0.289677	0.0617347	19	19	19	11	17	19	11	17	56.1	56.1	38.1	52	11962000000	3918200000	4867700000	3175800000	6710300000	2217700000	2617900000	1874800000	1591100000	482280000	504540000	604250000	3660300000	1218200000	1745300000	696820000
Q8IY21	Probable ATP-dependent RNA helicase DDX60	DDX60		-0.19512	NaN	-0.129024	-0.26401	NaN	0.0892269	-0.161694	-0.0766074	4	3	3	2	3	2	1	3	3.4	3	1.2	2.7	87857000	39220000	29879000	18759000	60371000	25684000	22132000	12555000	4276100	1558700	1558600	1158800	23211000	11977000	6188400	5045500
Q5H9U9	Probable ATP-dependent RNA helicase DDX60-like	DDX60L		-0.228875	-0.284546	0.140517	-0.103999	-0.0536135	0.0632268	-0.111643	-0.02975	16	15	12	9	8	11	8	8	16.2	12.5	9.5	9.9	1434200000	556730000	521060000	356390000	245990000	92008000	94265000	59717000	89315000	24948000	22594000	41772000	1098900000	439780000	404200000	254900000
Q16698	2,4-dienoyl-CoA reductase, mitochondrial	DECR1		-0.334644	-0.0449848	-0.0784875	-0.257131	-0.0172418	0.0458623	-0.147026	-0.0703756	15	15	11	14	11	11	14	11	63	46	60	46	6713700000	2849700000	2113600000	1750400000	1870600000	772800000	635690000	462130000	2545200000	1012100000	700820000	832300000	2297900000	1064800000	777130000	455940000
P35659	Protein DEK	DEK		-0.0330085	-0.0999119	-0.0920018	-0.149073	-0.0555163	-1.12907	-0.0746639	-0.370036	21	21	18	16	19	18	16	19	49.9	47.7	44	49.6	25250000000	10583000000	8460200000	6206500000	12585000000	4880100000	4376200000	3328800000	5511700000	2252500000	1318700000	1940500000	7153300000	3450900000	2765300000	937160000
O43583	Density-regulated protein	DENR		0.353097	NaN	-0.0558912	0.102994	NaN	-0.131613	0.163048	-0.00954609	7	7	6	2	6	6	2	6	42.4	33.8	21.2	42.4	735150000	301910000	272070000	161170000	245630000	85312000	100800000	59509000	3925800	0	0	3925800	485600000	216590000	171270000	97734000
Q9BUN8	Derlin-1	DERL1		0.308128	0.505688	-0.305075	0.0973411	0.322044	-0.640097	0.20885	-0.0186003	9	9	7	6	5	7	6	5	36.3	28.7	26.7	21.5	5939700000	2376200000	2071100000	1492400000	2083700000	712470000	814470000	556780000	2418200000	884220000	790810000	743220000	1437800000	779500000	465870000	192390000
Q8WYQ5	Microprocessor complex subunit DGCR8	DGCR8		-0.0155346	0.162726	-0.393671	-0.365109	0.00733905	-1.25223	-0.0639721	-0.4466	17	17	12	12	2	12	12	2	35.7	30.3	23.2	3.2	1190200000	532340000	369410000	288460000	629110000	303080000	199120000	126900000	468360000	179470000	141620000	147270000	92730000	49793000	28657000	14281000
Q15392	Delta(24)-sterol reductase	DHCR24		0.510759	NaN	0.00633393	-0.0717548	NaN	-0.0717244	0.280481	-0.0717396	9	9	6	4	4	6	4	4	29.5	18	14.7	8.9	443010000	149420000	221730000	71855000	186670000	65728000	84899000	36039000	103380000	6025100	86829000	10521000	152970000	77671000	50000000	25295000
Q9UBM7	7-dehydrocholesterol reductase	DHCR7		0.531768	0.89243	-0.0533889	0.316841	0.654161	-0.535645	0.50781	0.226159	7	7	6	6	4	6	6	4	16.8	15.4	14.9	11.6	3104300000	1042700000	1220800000	840820000	1290700000	388130000	557470000	345090000	959970000	251140000	357750000	351080000	853670000	403400000	305620000	144650000
P00374;Q86XF0	Dihydrofolate reductase;Dihydrofolate reductase, mitochondrial	DHFR;DHFRL1		0.346418	NaN	-0.3191	0.587941	NaN	0.0943712	0.0516992	0.362161	4	4	2	1	4	2	1	4	26.2	12.3	3.7	26.2	219450000	96465000	75555000	47432000	63564000	17910000	31209000	14446000	7722300	0	7722300	0	148160000	78556000	36624000	32986000
Q6UWP2	Dehydrogenase/reductase SDR family member 11	DHRS11		-0.236554	NaN	-0.104372	-0.374131	NaN	-0.0220094	-0.16895	-0.187354	4	4	3	0	3	3	0	3	31.5	25	0	25.4	251070000	94699000	85655000	70714000	127260000	45434000	48148000	33678000	0	0	0	0	123810000	49265000	37507000	37036000
Q13268	Dehydrogenase/reductase SDR family member 2, mitochondrial	DHRS2		-0.0729531	-0.0125336	0.201257	-0.203469	-0.0428432	-0.0201502	0.0434565	-0.0865431	20	20	18	18	17	18	18	17	80.7	80.7	78.2	80.7	309310000000	114010000000	110310000000	84996000000	47448000000	18273000000	16868000000	12306000000	113480000000	39858000000	35289000000	38331000000	148390000000	55882000000	58148000000	34359000000
Q9BTZ2;P0CG22;Q6PKH6	Dehydrogenase/reductase SDR family member 4	DHRS4		-0.22302	0.176961	-0.168382	-0.116708	0.12499	-0.369017	-0.0603421	-0.106198	7	7	4	3	5	4	3	5	34.9	14.4	16.2	24.8	670560000	308870000	247600000	114090000	119750000	51538000	43304000	24907000	125200000	61047000	34871000	29287000	425610000	196290000	169420000	59901000
Q9Y394	Dehydrogenase/reductase SDR family member 7	DHRS7		0.515208	NaN	-0.178371	0.205643	NaN	-0.195054	0.209703	0.019161	7	7	6	1	5	6	1	5	32.4	28.6	6.8	29.8	567920000	247190000	197900000	122840000	296350000	97989000	122210000	76157000	15188000	2671500	6120800	6395900	256380000	146530000	69571000	40285000
Q6IAN0	Dehydrogenase/reductase SDR family member 7B	DHRS7B		-0.29573	-0.0187026	-0.174703	-0.179776	-0.0643592	0.0309716	-0.158574	-0.0684884	10	10	4	2	9	4	2	9	46.5	15.1	9.2	44	443470000	193420000	118500000	131550000	72493000	27230000	24200000	21062000	21900000	3906700	3434200	14559000	349080000	162280000	90866000	95931000
O43143	Pre-mRNA-splicing factor ATP-dependent RNA helicase DHX15	DHX15		0.0104934	0.163885	0.12075	0.0342157	-0.102264	-0.184966	0.0998114	-0.0814916	36	35	32	11	29	31	10	28	57.5	44.9	24	37.2	12673000000	4771000000	4821400000	3080400000	6764000000	2421100000	2612900000	1730000000	332950000	68849000	120660000	143440000	5575800000	2281000000	2087800000	1207000000
O60231	Putative pre-mRNA-splicing factor ATP-dependent RNA helicase DHX16	DHX16		0.627794	0.327112	0.161178	0.433814	0.302875	-0.780066	0.385118	0.0780359	16	15	8	11	6	7	10	5	23.2	10.8	15.5	7.7	814950000	245580000	295570000	273790000	245270000	54203000	123720000	67351000	327450000	81499000	84156000	161790000	242220000	109880000	87694000	44648000
Q7Z478	ATP-dependent RNA helicase DHX29	DHX29		0.202762	0.0478175	0.0848807	0.182819	0.148609	-0.359694	0.113345	0.0109851	19	18	15	6	9	14	6	9	21	14.9	9.1	11.5	1133600000	363050000	428500000	342050000	896100000	280350000	354950000	260800000	127660000	39322000	28164000	60178000	109830000	43381000	45388000	21064000
Q7L2E3	Putative ATP-dependent RNA helicase DHX30	DHX30		-0.154715	0.127633	-0.0541826	-0.132784	0.0657102	-0.281193	-0.0223171	-0.109058	59	59	50	40	43	50	40	43	63.3	56.9	46.8	51.7	13383000000	5304900000	4142200000	3936300000	5191200000	2089400000	1712500000	1389300000	4130800000	1472600000	1085900000	1572300000	4061500000	1742900000	1343800000	974720000
Q9H6R0	Putative ATP-dependent RNA helicase DHX33	DHX33		0.168642	NaN	0.00432161	0.0798389	NaN	-0.00921936	0.08882	0.0359969	7	7	2	4	4	2	4	4	18.4	3.8	12.6	7.2	235090000	79017000	86354000	69723000	57001000	19468000	21603000	15929000	37836000	2595400	15198000	20043000	140260000	56953000	49552000	33751000
Q9H2U1	ATP-dependent RNA helicase DHX36	DHX36		0.124196	0.178364	-0.0750336	0.164915	0.157044	-0.813804	0.0798935	-0.096972	21	20	15	15	7	14	15	7	31.2	21.8	22.1	8.1	1387300000	462890000	492930000	431460000	753910000	236860000	292740000	224310000	368140000	122350000	88046000	157740000	265220000	103670000	112140000	49405000
Q8IY37	Probable ATP-dependent RNA helicase DHX37	DHX37		-0.0267488	-0.16788	-0.148081	-0.207694	-0.0825148	-0.185802	-0.112875	-0.15763	36	36	23	24	24	23	24	24	44.7	29.3	31.4	30	3441900000	1342300000	1027800000	1071800000	1346500000	528090000	527260000	291160000	1476400000	566920000	289440000	620030000	618960000	247270000	211090000	160600000
Q92620	Pre-mRNA-splicing factor ATP-dependent RNA helicase PRP16	DHX38		0.677441	0.765195	-0.00212232	0.485942	0.36042	-0.682163	0.518512	0.140792	8	8	6	3	8	6	3	8	9.5	7.1	3.6	9.5	512170000	152140000	228450000	131580000	292170000	76496000	132720000	82961000	74205000	20338000	31327000	22540000	145790000	55307000	64409000	26079000
Q6P158	Putative ATP-dependent RNA helicase DHX57	DHX57		-0.000735962	0.101516	0.13014	0.0740944	0.218595	-0.53414	0.0780587	-0.0454959	34	32	23	26	9	21	26	9	39	23.6	30.5	9	2165100000	784810000	747800000	632520000	1371300000	509160000	482480000	379640000	641420000	213710000	203060000	224640000	152440000	61947000	62256000	28235000
Q14562	ATP-dependent RNA helicase DHX8	DHX8		-0.0928478	-0.160734	0.0100637	-0.151634	-0.15242	-0.0633338	-0.0794577	-0.121853	25	24	14	15	15	13	14	14	32	18.3	20.7	21	1452300000	544350000	471900000	436020000	665760000	249810000	241560000	174380000	459550000	164980000	104060000	190510000	326960000	129560000	126280000	71133000
Q08211	ATP-dependent RNA helicase A	DHX9		-0.194427	-0.160556	0.00317044	-0.272925	-0.0356531	-0.537822	-0.11466	-0.267635	81	81	79	72	72	79	72	72	69.1	66	66	59.5	299600000000	120620000000	97124000000	81852000000	150530000000	62003000000	51008000000	37517000000	92963000000	34580000000	25300000000	33083000000	56106000000	24038000000	20817000000	11252000000
Q9NR28	Diablo homolog, mitochondrial	DIABLO		0.53655	0.358734	-0.0833705	0.207393	0.201383	-0.756477	0.293429	-0.0507315	11	11	9	7	9	9	7	9	62.8	50.2	47.7	50.2	2236800000	884070000	785810000	566970000	480230000	117490000	194690000	168050000	619180000	168420000	212770000	237990000	1137400000	598160000	378350000	160930000
O60610	Protein diaphanous homolog 1	DIAPH1		0.454176	0.929791	-0.0377397	0.223423	0.75446	-0.450045	0.502222	0.257622	11	11	9	3	3	9	3	3	13.1	9.6	3.9	4.8	389120000	146710000	161980000	80440000	284720000	67979000	146990000	69755000	87716000	70977000	8966900	7772200	16684000	7750800	6020000	2913200
Q9UPY3	Endoribonuclease Dicer	DICER1		-0.130381	0.139469	-0.184441	0.038998	0.28889	-0.805056	-0.0513593	-0.0885308	14	14	10	4	8	10	4	8	11.9	8.5	4.1	7.4	394900000	171740000	123250000	99916000	151290000	62124000	45056000	44110000	23309000	6927200	6083800	10298000	220300000	102690000	72106000	45507000
Q9BTC0	Death-inducer obliterator 1	DIDO1		0.1595	-0.00565199	0.0146409	-0.0319756	0.200002	-0.18413	0.0580578	0.00334318	46	46	40	7	37	40	7	37	34.9	30	5.5	27.7	7560500000	2875900000	2978300000	1706400000	3781200000	1345400000	1558800000	877000000	285900000	113460000	80684000	91755000	3493400000	1417000000	1338800000	737600000
Q68CQ4	Digestive organ expansion factor homolog	DIEXF		-0.210997	-0.0993553	0.0440443	-0.129939	-0.217407	0.178492	-0.0849814	-0.0460867	29	29	26	17	25	26	17	25	51.3	46.2	33.2	44.8	7996300000	3025200000	2776400000	2194700000	3715000000	1485800000	1288300000	940820000	945790000	257860000	253430000	434500000	3335500000	1281500000	1234700000	819360000
Q9UNQ2	Probable dimethyladenosine transferase	DIMT1		-0.0965143	-0.0381396	-0.0938483	-0.0655212	0.0739573	-0.136839	-0.0759153	-0.040126	14	14	12	11	10	12	11	10	61.7	47.9	54.3	43.1	3639400000	1515400000	1042600000	1081400000	973950000	376240000	337220000	260490000	1615600000	641710000	366370000	607550000	1049900000	497470000	339010000	213390000
Q9Y2L1	Exosome complex exonuclease RRP44	DIS3		0.208517	0.155361	0.0728604	0.241962	0.111298	-0.251127	0.146655	0.0487198	22	22	14	16	12	14	16	12	32.4	21.6	25.9	19.5	2770600000	973530000	1052100000	744990000	1256100000	377180000	508350000	370590000	608720000	216380000	211730000	180610000	905740000	379980000	331970000	193790000
O60832	H/ACA ribonucleoprotein complex subunit 4	DKC1		-0.302173	-0.330647	-0.234448	-0.438698	-0.222667	-0.0932017	-0.288523	-0.24456	34	34	29	24	31	29	24	31	71.2	62.5	54.1	63.6	50594000000	21535000000	16140000000	12919000000	15877000000	6850700000	5419000000	3607700000	6869000000	2696200000	1853900000	2319000000	27847000000	11988000000	8867000000	6992200000
P10515	Dihydrolipoyllysine-residue acetyltransferase component of pyruvate dehydrogenase complex, mitochondrial	DLAT		0.635336	0.291486	-0.157029	0.620117	0.161694	-1.78692	0.292417	-0.0265038	19	19	17	15	18	17	15	18	40.2	37.9	37.6	40.2	17510000000	6274300000	6907200000	4328800000	9217100000	2441200000	3981400000	2794500000	2616800000	795040000	763730000	1058000000	5676500000	3038000000	2162100000	476390000
P09622	Dihydrolipoyl dehydrogenase, mitochondrial	DLD		0.986811	0.76545	0.0691522	0.738292	0.538836	-1.1611	0.657122	0.250222	17	17	14	14	14	14	14	14	51.5	40.5	46.4	45.4	17792000000	5075500000	7721800000	4994600000	9553500000	2214100000	4553200000	2786100000	3805800000	796960000	1261000000	1747900000	4432600000	2064400000	1907600000	460590000
Q12959;Q15700;P78352;Q92796	Disks large homolog 1	DLG1		0.0332292	-0.00202119	0.0695647	-0.069785	-0.110667	-0.0576919	0.0338869	-0.0792037	30	30	21	18	24	21	18	24	49.1	38.2	38.3	37.4	8283100000	3350200000	2844300000	2088600000	3108600000	1112900000	1207900000	787750000	1561600000	637650000	474410000	449570000	3612900000	1599600000	1162000000	851310000
Q8TDM6	Disks large homolog 5	DLG5		0.0380147	0.176578	-0.119651	0.00963382	0.0399806	-0.121455	0.0367073	-0.0222634	26	26	14	4	19	14	4	19	17.5	9.7	3.2	13.4	1973500000	823530000	636050000	513920000	1025300000	398680000	335800000	290840000	53606000	20380000	14671000	18555000	894570000	404460000	285590000	204530000
P36957	Dihydrolipoyllysine-residue succinyltransferase component of 2-oxoglutarate dehydrogenase complex, mitochondrial	DLST		0.869003	0.730488	-0.0731504	0.556503	0.542605	-1.12579	0.564349	0.174428	16	16	15	9	14	15	9	14	40	37.1	24.9	35.3	16835000000	5109600000	7194200000	4531000000	9701600000	2474200000	4386400000	2841000000	2708800000	532520000	1005600000	1170700000	4424500000	2102900000	1802200000	519360000
Q9NPF5	DNA methyltransferase 1-associated protein 1	DMAP1		0.228973	NaN	0.182184	-0.213755	NaN	0.161823	0.205768	-0.0137784	11	11	4	1	11	4	1	11	37.7	9.2	2.6	37.7	627610000	239060000	225850000	162700000	154780000	55172000	66517000	33088000	10820000	0	0	10820000	462020000	183890000	159330000	118800000
P31689	DnaJ homolog subfamily A member 1	DNAJA1		0.503756	0.355918	-0.0561462	0.364348	0.350837	-0.491916	0.286696	0.125951	26	26	25	15	22	25	15	22	77.6	74.3	61.5	71.3	21413000000	7592300000	7909900000	5910900000	10338000000	2968100000	4281300000	3088800000	3767300000	1252100000	1087200000	1428000000	7307600000	3372100000	2541300000	1394100000
O60884	DnaJ homolog subfamily A member 2	DNAJA2		0.456911	0.19774	-0.0655967	0.377846	0.324811	-0.618096	0.212071	0.094655	18	18	17	10	17	17	10	17	61.4	54.4	42.2	61.4	6801800000	2489000000	2545300000	1767500000	2854500000	824490000	1213400000	816670000	1209600000	429800000	328530000	451250000	2737700000	1234700000	1003400000	499550000
Q96EY1	DnaJ homolog subfamily A member 3, mitochondrial	DNAJA3		0.25084	0.0977456	-0.0509059	0.126576	0.0556122	-0.228841	0.104484	-0.00756026	15	15	14	10	10	14	10	10	39.8	35	25.6	28.8	3071500000	1075900000	1077600000	918110000	1141800000	354330000	469630000	317890000	1242300000	426000000	356380000	459950000	687370000	295540000	251560000	140270000
P25685	DnaJ homolog subfamily B member 1	DNAJB1		0.315102	NaN	-0.0110645	0.0930192	NaN	-0.300466	0.161217	-0.0903498	15	14	15	6	8	14	5	7	49.7	49.7	18.8	24.7	1846000000	796210000	630300000	419520000	1058100000	379920000	433120000	245020000	219370000	85587000	45468000	88311000	568600000	330710000	151710000	86187000
Q9UBS4	DnaJ homolog subfamily B member 11	DNAJB11		0.778124	NaN	-0.248999	0.630592	NaN	-1.45387	0.354102	-0.0639821	12	12	8	2	10	8	2	10	38.5	28.8	8.9	31.8	2478300000	1038100000	1092200000	347930000	616660000	165110000	294560000	156990000	21938000	0	0	21938000	1839700000	873000000	797690000	169000000
P25686	DnaJ homolog subfamily B member 2	DNAJB2		0.298541	NaN	-0.0660044	0.0710762	NaN	-0.434559	0.127752	-0.159702	9	8	8	3	3	7	2	2	39.2	31.5	15.4	14.5	315080000	63882000	176150000	75044000	262220000	43795000	156590000	61833000	13404000	4581800	4204500	4618000	39456000	15505000	15358000	8592700
O75190;Q8WWF6;Q8NHS0	DnaJ homolog subfamily B member 6	DNAJB6		-0.0517131	-0.190684	0.143263	-0.0637559	-0.31199	0.241108	-0.0265087	-0.0270868	12	10	10	5	8	8	3	7	46	32.5	21.2	31	1558600000	644120000	608980000	305510000	827530000	321190000	312280000	194050000	146710000	53079000	55017000	38610000	584370000	269850000	241680000	72846000
Q8IXB1	DnaJ homolog subfamily C member 10	DNAJC10		-0.00534787	NaN	-0.0471744	-0.340952	NaN	-0.448784	-0.0261096	-0.393861	10	10	3	0	10	3	0	10	20.2	4.7	0	20.2	558840000	217410000	237370000	104070000	201920000	65503000	91077000	45341000	0	0	0	0	356920000	151900000	146290000	58724000
Q9NVH1	DnaJ homolog subfamily C member 11	DNAJC11		-0.653287	NaN	-0.0407492	-0.737302	NaN	-0.551057	-0.314751	-0.641176	13	13	4	0	13	4	0	13	36.7	11.3	0	36.7	3946900000	1574100000	1450400000	922380000	1941700000	727140000	687510000	527000000	0	0	0	0	2005200000	846970000	762850000	395380000
O75165	DnaJ homolog subfamily C member 13	DNAJC13		0.424062	0.753091	-0.10002	0.209516	0.960141	-0.95168	0.400582	0.270561	31	31	20	7	26	20	7	26	21	13.4	6.1	17.7	1794200000	746780000	682210000	365250000	778440000	321180000	276850000	180410000	200090000	34125000	75242000	90722000	815720000	391480000	330120000	94118000
Q9Y2G8	DnaJ homolog subfamily C member 16	DNAJC16		0.266037	NaN	0.0329472	-0.00228126	NaN	-0.329196	0.154194	-0.156498	4	4	2	0	4	2	0	4	9.2	3.3	0	9.2	59736000	21907000	24376000	13453000	4847600	1695000	1730200	1422400	0	0	0	0	54889000	20212000	22646000	12031000
Q9NVM6	DnaJ homolog subfamily C member 17	DNAJC17		0.534958	NaN	0.063779	0.512884	NaN	-0.747512	0.318519	0.0161611	3	3	2	1	2	2	1	2	13.8	9.5	6.9	11.2	315880000	160250000	108260000	47368000	57171000	20828000	22294000	14050000	19882000	5045900	6390300	8446000	238820000	134380000	79573000	24873000
Q99543	DnaJ homolog subfamily C member 2;DnaJ homolog subfamily C member 2, N-terminally processed	DNAJC2		0.195474	NaN	-0.273361	0.172616	NaN	-1.78697	-0.019982	-0.497282	13	13	8	2	12	8	2	12	29.1	18.5	4	25.6	822720000	376140000	300680000	145890000	279900000	101930000	90595000	87376000	35212000	0	16398000	18814000	507600000	274210000	193690000	39702000
Q99615	DnaJ homolog subfamily C member 7	DNAJC7		0.553164	NaN	0.0132121	0.200002	NaN	-0.476137	0.308303	-0.0988145	13	13	10	0	13	10	0	13	31	25.1	0	31	905310000	315740000	385610000	203950000	348960000	100120000	132510000	116340000	0	0	0	0	556340000	215620000	253110000	87618000
O75937	DnaJ homolog subfamily C member 8	DNAJC8		0.101381	0.359521	-0.0452528	-0.0448509	0.22231	-0.164787	0.148357	0.0134265	16	16	16	10	11	16	10	11	56.1	56.1	46.6	52.6	11512000000	4355500000	4105300000	3051300000	5009500000	1738700000	1869700000	1401200000	1613600000	485070000	543440000	585040000	4889000000	2131700000	1692200000	1065100000
Q8WXX5	DnaJ homolog subfamily C member 9	DNAJC9		0.137635	0.545968	0.0533894	-0.235756	0.347779	0.621899	0.262152	0.287173	11	11	9	4	9	9	4	9	48.5	45.4	29.2	47.7	2073600000	690970000	724090000	658520000	703100000	229810000	319170000	154110000	246100000	53963000	91945000	100200000	1124400000	407190000	312970000	404210000
O00429	Dynamin-1-like protein	DNM1L		-0.0124608	-0.0332742	-0.0486957	0.030548	0.0677764	0.0253123	-0.0314005	0.0413364	34	34	29	16	26	29	16	26	67.8	55.8	37.8	54.9	7995500000	2971500000	2859300000	2164700000	5050000000	1826900000	1899900000	1323200000	735220000	287950000	187200000	260080000	2210300000	856710000	772140000	581460000
P26358	DNA (cytosine-5)-methyltransferase 1	DNMT1		0.121413	0.42503	-0.242806	0.0915306	0.121413	-0.208828	0.126753	0.00888842	32	32	23	12	24	23	12	24	24.1	16.6	9.5	19.6	1888700000	719280000	747510000	421860000	1076300000	370670000	497350000	208320000	141050000	35527000	43299000	62225000	671260000	313090000	206860000	151310000
Q9H147	Deoxynucleotidyltransferase terminal-interacting protein 1	DNTTIP1		-0.00926292	-0.297094	0.0945063	-0.284739	0.0443242	-0.0387916	-0.0613052	-0.0864257	10	10	8	5	6	8	5	6	48.6	39.8	25.5	32.8	952380000	456030000	269230000	227120000	307810000	134240000	105800000	67769000	169730000	47566000	44320000	77846000	474840000	274220000	119110000	81503000
Q5QJE6	Deoxynucleotidyltransferase terminal-interacting protein 2	DNTTIP2		-0.207328	-0.281509	-0.0523862	-0.390132	-0.204067	0.0596322	-0.177224	-0.166308	33	33	28	24	26	28	24	26	48.5	44.4	43.3	42.6	21755000000	8791400000	6887200000	6076900000	9166000000	3731800000	3121400000	2312800000	5376400000	2235300000	1339500000	1801600000	7213000000	2824300000	2426300000	1962400000
Q96HP0	Dedicator of cytokinesis protein 6	DOCK6		0.162726	NaN	-0.181918	0.358509	NaN	-0.544098	0.000670697	-0.0233284	4	4	4	1	3	4	1	3	4.3	4.3	0.8	2.5	176860000	60157000	60630000	56075000	55425000	17208000	18216000	20001000	76289000	21794000	27026000	27469000	45148000	21155000	15387000	8605400
Q96N67	Dedicator of cytokinesis protein 7	DOCK7		0.318461	0.265437	0.028852	0.271426	0.3639	-0.290233	0.209641	0.142596	43	42	32	13	36	31	12	35	30.2	21.3	12.1	26.3	5468500000	2053300000	2125300000	1289900000	2190400000	720740000	921220000	548490000	338080000	88334000	100560000	149190000	2940000000	1244200000	1103500000	592240000
Q92785;Q92782;Q92784	Zinc finger protein ubi-d4	DPF2		-0.156482	-0.0365999	-0.0111081	-0.173319	-0.16694	-0.290057	-0.0666842	-0.209006	22	21	19	11	20	18	11	19	76.5	63.9	45	74.4	10257000000	4267600000	3530200000	2459100000	3803500000	1539100000	1314200000	950160000	1572300000	667650000	388670000	515980000	4881200000	2060800000	1827300000	992980000
Q9H2P9	Diphthine synthase	DPH5		0.380951	NaN	-0.141892	-0.0275867	NaN	-0.406541	0.143086	-0.204657	8	8	8	1	4	8	1	4	43.2	43.2	6.7	24.6	456380000	168530000	195200000	92648000	290800000	97146000	122260000	71403000	11264000	0	11264000	0	154310000	71385000	61676000	21245000
O60762	Dolichol-phosphate mannosyltransferase subunit 1	DPM1		0.543595	NaN	-0.0627159	-0.189944	NaN	0.175045	0.272059	0.00406267	8	8	8	2	3	8	2	3	42.3	42.3	11.2	17.3	423850000	99433000	223510000	100900000	184330000	35493000	122190000	26646000	88157000	12763000	31987000	43407000	151360000	51176000	69335000	30847000
Q9NY33	Dipeptidyl peptidase 3	DPP3		0.0506062	NaN	-0.513749	-0.222178	NaN	-0.876546	-0.20415	-0.512575	8	8	4	2	7	4	2	7	24.4	13	6.4	21.6	522330000	219280000	187500000	115550000	198980000	70345000	78559000	50075000	7270600	0	3667100	3603500	316080000	148940000	105280000	61869000
Q2PZI1	Probable C-mannosyltransferase DPY19L1	DPY19L1		0.237564	0.903578	-0.0114862	0.0852887	0.586597	-0.120592	0.430025	0.215124	13	13	7	3	11	7	3	11	26.2	16	8.7	20.4	1376800000	472370000	519950000	384450000	485770000	144010000	197820000	143930000	243210000	70568000	71500000	101140000	647800000	257790000	250630000	139380000
Q9C005	Protein dpy-30 homolog	DPY30		-0.124078	-0.0967612	0.0448837	-0.21558	-0.0739095	0.177471	-0.0567313	-0.0280868	5	5	3	2	5	3	2	5	76.8	58.6	36.4	76.8	1469700000	555470000	526010000	388260000	101120000	38320000	37890000	24907000	272420000	97425000	83695000	91304000	1096200000	419720000	404420000	272040000
Q16555	Dihydropyrimidinase-related protein 2	DPYSL2	Y	-2.05667	-2.85736	-1.79456	-0.822171	-0.966884	0.15056	-2.17003	-0.455877	30	25	27	25	27	22	22	22	72.4	67.3	60.5	69.2	21560000000	12620000000	2341800000	6598300000	7175000000	4505700000	1027600000	1641700000	4222900000	2861000000	159810000	1202100000	10162000000	5253300000	1154400000	3754500000
Q14195	Dihydropyrimidinase-related protein 3	DPYSL3	Y	-1.87028	NaN	-1.94048	-0.695816	NaN	-0.0249862	-1.90495	-0.321757	25	20	16	11	21	11	7	16	76.3	40.7	39.6	61.6	4933100000	3183300000	457780000	1292000000	1068900000	802230000	91387000	175290000	326900000	326900000	0	0	3537300000	2054200000	366390000	1116700000
Q01658	Protein Dr1	DR1		0.506907	NaN	-0.0711939	0.0277203	NaN	-0.250251	0.246621	-0.104581	5	5	4	1	3	4	1	3	46.6	33	13.6	34.7	421060000	173590000	156660000	90809000	122040000	42852000	53072000	26118000	6608400	0	0	6608400	292410000	130740000	103590000	58082000
Q14919	Dr1-associated corepressor	DRAP1		0.541317	0.662114	-0.104713	0.193204	0.559834	-0.305236	0.403337	0.191862	6	6	6	3	4	6	3	4	30.7	30.7	11.2	22	735270000	245490000	319750000	170030000	374980000	112000000	183070000	79912000	160580000	45942000	63775000	50859000	199710000	87548000	72901000	39260000
Q9Y295	Developmentally-regulated GTP-binding protein 1	DRG1		0.0458623	0.216238	0.0380147	0.153157	0.170438	-0.648485	0.102412	-0.0612249	21	21	19	12	14	19	12	14	68.7	56.1	50.1	55.3	7225300000	2881100000	2618000000	1726200000	2411600000	834950000	874780000	701850000	1689400000	607080000	476690000	605590000	3124400000	1439100000	1266600000	418710000
Q9NRR4	Ribonuclease 3	DROSHA		-0.218414	-0.14535	NaN	-0.240367	-0.159154	NaN	-0.181419	-0.199189	10	10	5	7	0	5	7	0	10.8	5.5	7.6	0	190920000	62288000	65756000	62877000	138330000	48928000	53142000	36255000	52595000	13359000	12613000	26622000	0	0	0	0
Q14126	Desmoglein-2	DSG2		0.524365	NaN	0.179001	0.120883	NaN	0.0482362	0.361993	0.0850167	31	31	15	7	31	15	7	31	47.9	24	10.5	47.9	2940100000	1089000000	1134400000	716720000	1222800000	393970000	541570000	287300000	232670000	122260000	35250000	75165000	1484600000	572750000	557610000	354250000
Q03001;REV__Q9BX97	Dystonin	DST	Y	-0.261414	-0.420878	-0.400987	-0.125573	-0.146947	-0.201991	-0.35933	-0.157812	304	298	19	102	286	18	98	282	51.6	3.2	20.3	49.2	40006000000	18059000000	11524000000	10423000000	697470000	240290000	257490000	199700000	2647900000	914370000	536400000	1197100000	36660000000	16904000000	10730000000	9026500000
P60981	Destrin	DSTN		0.403377	0.66175	-0.187888	0.266157	0.7612	-0.626625	0.334374	0.2409	15	14	12	7	12	11	7	11	83	72.1	54.5	69.7	7378100000	2870200000	2565800000	1942000000	1580800000	526130000	637560000	417140000	1702400000	388430000	537530000	776470000	4094800000	1955600000	1390700000	748440000
Q8TEA8	D-tyrosyl-tRNA(Tyr) deacylase 1	DTD1		0.39835	0.680234	-0.343751	-0.0797219	0.715015	-0.370863	0.30583	0.163954	5	5	2	3	4	2	3	4	38.8	14.8	31.1	28.2	539010000	191930000	196430000	150650000	142690000	44168000	63787000	34739000	167410000	35345000	63651000	68418000	228910000	112420000	68991000	47496000
P23919	Thymidylate kinase	DTYMK		0.353436	NaN	-0.0765846	-0.070512	NaN	-0.132784	0.154389	-0.101312	10	10	5	1	7	5	1	7	56.1	25.9	5.7	42.5	826760000	322040000	299510000	205210000	277100000	91815000	118280000	67002000	32659000	0	0	32659000	517000000	230220000	181230000	105550000
P51452	Dual specificity protein phosphatase 3	DUSP3		0.528671	NaN	-0.279967	0.00302648	NaN	-0.261517	0.180282	-0.12319	4	4	4	0	2	4	0	2	30.8	30.8	0	14.1	274110000	96394000	99148000	78568000	100650000	15507000	45869000	39274000	0	0	0	0	173460000	80888000	53279000	39294000
P33316	Deoxyuridine 5-triphosphate nucleotidohydrolase, mitochondrial	DUT		0.304978	0.66421	-0.212551	-0.0356531	0.630965	-0.365686	0.295962	0.13763	9	9	8	6	8	8	6	8	46.8	39.3	32.5	42.5	3071600000	1153200000	1065500000	852810000	875090000	305720000	350000000	219360000	671160000	147150000	217240000	306770000	1525300000	700380000	498260000	326680000
Q14204	Cytoplasmic dynein 1 heavy chain 1	DYNC1H1		1.15698	1.42277	0.459746	0.542209	0.741143	-0.886433	1.06723	0.290287	285	285	199	185	267	199	185	267	65.3	51.5	48.7	62.8	157760000000	53047000000	77040000000	27670000000	31892000000	7334100000	17101000000	7456800000	21406000000	3585800000	10904000000	6916300000	104460000000	42128000000	49035000000	13297000000
Q13409	Cytoplasmic dynein 1 intermediate chain 2	DYNC1I2		1.0432	1.52311	0.58323	0.344942	0.812457	-0.807983	1.10055	0.262024	19	19	12	7	15	12	7	15	51.3	31.8	22.9	37.5	4221200000	1180900000	2275100000	765260000	1350200000	283150000	769990000	297110000	526390000	69080000	272590000	184720000	2344600000	828650000	1232500000	283430000
Q9Y6G9	Cytoplasmic dynein 1 light intermediate chain 1	DYNC1LI1		1.14241	1.33256	0.561204	0.397474	0.415218	-0.727977	1.04765	0.117451	18	17	15	8	14	14	7	13	49.3	43.8	28.5	41.3	3708900000	1080300000	1851800000	776800000	1806400000	397270000	968050000	441090000	363830000	82137000	167150000	114550000	1538700000	600880000	716620000	221160000
P63167	Dynein light chain 1, cytoplasmic	DYNLL1		0.0453032	0.0309716	0.134089	-0.0651288	0.0315364	0.0798389	0.0708473	0.0166675	10	5	7	8	7	4	3	4	85.4	65.2	85.4	65.2	39832000000	14248000000	13816000000	11768000000	4941900000	1826100000	1801900000	1313900000	18688000000	6481500000	5920900000	6285900000	16202000000	5940100000	6093500000	4168000000
Q96FJ2	Dynein light chain 2, cytoplasmic	DYNLL2		0.112767	0.134352	0.16877	-0.0298531	-0.0629871	-0.00898707	0.138814	-0.0337714	9	4	6	9	7	3	4	4	85.4	64	85.4	65.2	12142000000	4500300000	4114400000	3526900000	1366700000	505980000	480370000	380310000	4505600000	1481300000	1409800000	1614500000	6269400000	2513100000	2224200000	1532100000
Q9NP97;Q8TF09	Dynein light chain roadblock-type 1;Dynein light chain roadblock-type 2	DYNLRB1;DYNLRB2		1.16858	NaN	0.537048	0.485942	NaN	-0.70941	0.887096	0.0086805	4	4	4	2	4	4	2	4	60.4	60.4	38.5	60.4	1377100000	369770000	776900000	230450000	223610000	49866000	118810000	54933000	322250000	0	262780000	59471000	831260000	319910000	395310000	116050000
P63172	Dynein light chain Tctex-type 1	DYNLT1		1.21089	1.38211	0.583904	0.47747	0.557974	-0.542879	1.09766	0.243222	5	5	4	4	4	4	4	4	79.6	70.8	58.4	70.8	1241800000	328590000	688340000	224870000	146380000	29950000	80594000	35837000	507950000	88973000	291210000	127770000	587470000	209660000	316540000	61266000
P51808	Dynein light chain Tctex-type 3	DYNLT3		1.04208	1.37862	0.347779	0.410558	0.684908	-0.692012	0.983556	0.245208	3	3	3	2	3	3	2	3	44	44	35.3	44	477420000	134130000	244270000	99023000	84038000	17819000	49925000	16294000	241300000	42986000	119560000	78758000	152080000	73325000	74789000	3970900
O75923	Dysferlin	DYSF		0.56267	0.505383	-0.274215	0.272023	0.697329	-1.42628	0.311658	0.0936007	30	29	11	11	26	10	11	25	22.6	10.7	9.6	20.8	1950300000	944870000	596830000	408620000	343560000	112570000	148520000	82469000	403380000	68679000	113000000	221700000	1203400000	763620000	335310000	104450000
Q9HAK2	Transcription factor COE2	EBF2		0.808509	0.290778	0.077243	0.546956	0.0941009	-0.0285429	0.42571	0.226019	1	1	1	1	1	1	1	1	1.9	1.9	1.9	1.9	3142200000	807950000	1315200000	1019000000	1130800000	283670000	472170000	374930000	297520000	154120000	71019000	72378000	1713900000	370160000	772040000	571660000
Q99848	Probable rRNA-processing protein EBP2	EBNA1BP2		-0.177001	-0.247834	-0.026352	-0.379432	-0.169225	0.268674	-0.147415	-0.0675558	21	21	18	13	15	18	13	15	53.6	49.3	42.2	42.8	29235000000	11850000000	9020000000	8364200000	9295600000	3765700000	3104300000	2425600000	8531400000	3692600000	1997800000	2841000000	11408000000	4392200000	3917900000	3097600000
Q15125	3-beta-hydroxysteroid-Delta(8),Delta(7)-isomerase	EBP		0.055751	0.576667	0.0585243	-0.23652	0.403922	-0.466756	0.25185	-0.05116	3	3	3	3	3	3	3	3	16.5	16.5	16.5	16.5	4428200000	1472000000	1612900000	1343300000	720080000	213350000	295220000	211510000	2555900000	737790000	918720000	899360000	1152200000	520820000	398980000	232400000
O95905	Protein SGT1	ECD		0.170053	NaN	-0.24501	0.176706	NaN	-0.611469	-0.0226028	-0.164213	3	3	3	1	2	3	1	2	7.8	7.8	2.8	5	139270000	42975000	54054000	42243000	56204000	16138000	24063000	16003000	15143000	0	6223900	8918800	67926000	26837000	23768000	17322000
P42892	Endothelin-converting enzyme 1	ECE1		0.698841	NaN	-0.00866773	0.245009	NaN	-0.953746	0.38803	-0.233286	5	5	5	0	3	5	0	3	10.4	10.4	0	7.3	284250000	96472000	123630000	64144000	212010000	61213000	97875000	52918000	0	0	0	0	72240000	35259000	25755000	11226000
Q13011	Delta(3,5)-Delta(2,4)-dienoyl-CoA isomerase, mitochondrial	ECH1		0.370388	0.65828	-0.0686498	0.141302	0.585539	-0.33743	0.350282	0.178428	14	14	11	6	13	11	6	13	59.1	46.6	32.9	56.1	2366400000	958660000	889560000	518160000	904110000	289060000	412640000	202400000	323580000	97601000	97107000	128870000	1138700000	571990000	379800000	186880000
P30084	Enoyl-CoA hydratase, mitochondrial	ECHS1		0.536053	0.890252	-0.0273368	-0.00340878	0.775598	-0.348152	0.514242	0.220384	14	14	13	7	10	13	7	10	47.2	44.1	35.9	42.8	4720900000	1583200000	1962900000	1174800000	1623900000	533420000	700780000	389700000	822620000	116120000	362020000	344480000	2274400000	933700000	900090000	440610000
P42126	Enoyl-CoA delta isomerase 1, mitochondrial	ECI1		0.524164	NaN	-0.0882547	0.0554733	NaN	-0.198725	0.25021	-0.0660346	9	9	7	2	6	7	2	6	44.4	28.1	8.9	36.1	1221400000	405070000	567490000	248850000	503130000	110260000	301700000	91178000	63172000	18417000	23506000	21248000	655110000	276400000	242290000	136420000
Q5VYK3	Proteasome-associated protein ECM29 homolog	ECM29		0.681584	0.96857	-0.104108	0.366364	0.960215	-0.816901	0.582132	0.341933	28	28	25	7	11	25	7	11	22.4	19.5	7.2	8.2	1159300000	308070000	533490000	317700000	930060000	228750000	451150000	250160000	82505000	15608000	29228000	37669000	146690000	63710000	53109000	29875000
Q96F86	Enhancer of mRNA-decapping protein 3	EDC3		-0.120624	NaN	0.60985	0.128689	NaN	0.351854	0.29036	0.244583	12	12	7	3	10	7	3	10	35.2	21.1	10.6	29.3	756390000	234420000	322070000	199900000	239430000	81020000	102180000	56231000	108890000	28653000	20883000	59355000	408060000	124750000	199000000	84314000
Q6P2E9	Enhancer of mRNA-decapping protein 4	EDC4		-0.123528	0.042084	0.32458	-0.0654759	-0.0274103	0.136454	0.0930373	0.017214	59	59	49	52	41	49	52	41	61.2	54	57.9	45.3	21437000000	8124400000	7346900000	5965600000	12674000000	5002600000	4406500000	3265100000	4681800000	1619500000	1392300000	1670000000	4080900000	1502300000	1548100000	1030400000
O60869	Endothelial differentiation-related factor 1	EDF1		-0.113239	0.107554	-0.346573	0.145743	0.172616	-0.334789	-0.105546	0.0125925	10	10	9	2	5	9	2	5	56.8	48.6	18.2	38.5	3016700000	1278000000	968600000	770100000	786620000	279880000	245870000	260870000	282050000	83251000	92084000	106720000	1948000000	914880000	630650000	402510000
O43854	EGF-like repeat and discoidin I-like domain-containing protein 3	EDIL3		-0.196591	0.104337	-0.0245019	-0.388544	0.603881	-0.172945	-0.0336827	0.0798525	15	15	9	9	14	9	9	14	43.1	25	25.8	41	4435300000	1815900000	1453700000	1165600000	722270000	311900000	249730000	160640000	734330000	195690000	165470000	373170000	2978700000	1308400000	1038500000	631790000
Q15075	Early endosome antigen 1	EEA1		1.00475	1.26909	-0.343293	0.743386	0.981707	-1.64386	0.794919	0.403777	50	50	36	15	30	36	15	30	44.4	32.4	17.2	29	3831500000	979290000	1894200000	957990000	3051400000	631720000	1616700000	803020000	213470000	26841000	83503000	103120000	566580000	320730000	194010000	51848000
P68104;Q5VTE0	Elongation factor 1-alpha 1;Putative elongation factor 1-alpha-like 3	EEF1A1;EEF1A1P5		0.426104	0.434562	0.101112	0.338111	0.464459	-0.439637	0.328722	0.172581	28	16	28	18	25	16	10	14	74.7	74.7	62.3	64.3	209740000000	68927000000	83540000000	57273000000	113360000000	33093000000	46344000000	33921000000	26848000000	7623300000	8582900000	10642000000	69534000000	28210000000	28614000000	12710000000
Q05639	Elongation factor 1-alpha 2	EEF1A2		0.350837	0.494672	0.215119	0.239398	0.473319	-0.527325	0.358059	0.121077	18	6	17	12	17	5	4	6	66.3	57.5	43.2	66.3	3806400000	1317600000	1548800000	939960000	1551700000	440970000	671600000	439170000	478080000	130800000	161930000	185360000	1776500000	745860000	715240000	315440000
P24534	Elongation factor 1-beta	EEF1B2		0.489646	0.159629	-0.0402447	0.484808	0.19333	-0.789063	0.219748	0.0572862	19	15	15	12	14	12	11	12	87.1	75.1	79.1	86.7	55082000000	19575000000	20347000000	15160000000	24497000000	7253900000	9744700000	7498500000	13859000000	4470300000	4233300000	5155500000	16726000000	7850700000	6369500000	2506100000
P29692	Elongation factor 1-delta	EEF1D		0.328147	0.0357647	-0.0798287	0.281312	0.143524	-0.743714	0.105084	-0.0404277	32	28	29	21	21	26	20	19	91.1	91.1	80.4	68.7	302950000000	109310000000	112360000000	81280000000	127390000000	39113000000	49518000000	38757000000	58162000000	18543000000	18296000000	21323000000	117400000000	51655000000	44548000000	21200000000
O43324	Eukaryotic translation elongation factor 1 epsilon-1	EEF1E1		0.341872	0.380729	0.0343566	0.263996	0.505586	-0.0675003	0.260427	0.252896	6	6	6	3	4	6	3	4	46.6	46.6	26.4	26.4	1444600000	506840000	509770000	428030000	321830000	87156000	125550000	109130000	431920000	129640000	123110000	179170000	690890000	290040000	261110000	139730000
P26641	Elongation factor 1-gamma	EEF1G		0.431356	0.306029	0.0159257	0.504163	0.299948	-0.846091	0.26139	0.0956724	35	35	32	33	31	32	33	31	84.2	78.7	84.2	78.7	186820000000	62210000000	69989000000	54620000000	92779000000	28007000000	37008000000	27763000000	47205000000	13073000000	14194000000	19939000000	46835000000	21130000000	18787000000	6918300000
P13639	Elongation factor 2	EEF2		0.36614	0.599984	0.173383	0.132643	0.427606	-0.43047	0.390411	0.0855697	56	55	53	31	47	52	30	46	73.1	66.8	51.4	64.2	61692000000	21615000000	25645000000	14432000000	35994000000	11555000000	15333000000	9106600000	4389300000	1099700000	1677100000	1612500000	21309000000	8960400000	8635200000	3713200000
Q96C19;Q9BUP0	EF-hand domain-containing protein D2	EFHD2		0.214374	0.442652	0.0406821	0.0859685	0.0553345	-0.212534	0.242003	-0.0176507	17	17	17	10	16	17	10	16	74.2	74.2	42.9	71.2	9228700000	3468800000	3557500000	2202400000	4017400000	1309700000	1728200000	979470000	1454700000	475510000	550350000	428790000	3756700000	1683600000	1278900000	794140000
Q14156;Q9Y2G0	Protein EFR3 homolog A	EFR3A		-0.289757	-0.139951	0.03492	-0.471509	0.0398403	-0.04497	-0.125484	-0.142141	16	16	3	3	15	3	3	15	31.1	5.5	7.7	28	9826400000	3962100000	3830600000	2033700000	2759100000	900370000	1115800000	742990000	24644000	7737400	6646800	10260000	7042600000	3054000000	2708200000	1280500000
Q7Z2Z2	Elongation factor Tu GTP-binding domain-containing protein 1	EFTUD1		0.325386	0.225645	0.00389003	0.216858	0.304628	-1.15075	0.191141	-0.0751704	14	14	8	9	7	8	9	7	21.7	11.6	14.5	10.4	1058500000	404630000	330650000	323170000	338540000	118130000	124820000	95594000	656020000	254740000	179040000	222250000	63895000	31766000	26797000	5332100
Q15029	116 kDa U5 small nuclear ribonucleoprotein component	EFTUD2		-0.245249	-0.227878	-0.00462403	-0.233227	-0.163995	0.067914	-0.15502	-0.103932	62	61	58	55	54	57	54	53	79.7	75.7	75.8	72.2	69698000000	27714000000	22683000000	19301000000	27609000000	11213000000	9500500000	6895700000	20049000000	7723400000	5536900000	6788800000	22040000000	8777500000	7646000000	5616200000
Q8N3D4	EH domain-binding protein 1-like protein 1	EHBP1L1		0.579759	0.43808	-0.0778022	-0.0845479	0.452806	-0.944443	0.33986	-0.0834418	4	4	3	2	2	3	2	2	5	2.9	3.1	2.2	171670000	56830000	74193000	40646000	111340000	31720000	50679000	28938000	23289000	6973600	8503400	7812300	37044000	18137000	15011000	3896100
Q9H4M9;Q9NZN3	EH domain-containing protein 1;EH domain-containing protein 3	EHD1;EHD3		0.300534	NaN	0.175045	-0.160008	NaN	-0.633591	0.239154	-0.377454	8	7	5	1	6	5	1	5	31.1	21.2	2.2	22.7	401580000	138300000	183900000	79376000	195870000	57123000	94343000	44402000	25627000	7273500	6995600	11358000	180080000	73901000	82565000	23616000
Q9H9B1	Histone-lysine N-methyltransferase EHMT1	EHMT1		-0.292581	-0.424765	-0.119918	-0.282439	-0.303401	0.024887	-0.273669	-0.179003	34	34	21	21	20	21	21	20	41.7	25	29	27.3	2649700000	1114400000	859290000	676050000	1436500000	626980000	503940000	305560000	623740000	246210000	161210000	216310000	589480000	241160000	194140000	154180000
Q96KQ7	Histone-lysine N-methyltransferase EHMT2	EHMT2		-0.240537	-0.249033	-0.0919711	-0.285724	-0.244651	0.0253123	-0.192024	-0.161626	36	36	28	23	22	28	23	22	45	32	34.4	25.5	4072200000	1590200000	1396700000	1085200000	2957000000	1161100000	1067300000	728530000	685140000	255530000	195310000	234300000	430020000	173530000	134080000	122410000
P41567	Eukaryotic translation initiation factor 1	EIF1		0.505078	0.235359	-0.0269251	0.483571	0.318924	-0.642009	0.254155	0.131554	14	5	11	10	13	5	5	5	83.2	82.3	81.4	82.3	13558000000	5200600000	4788000000	3569600000	1687600000	487760000	671710000	528140000	5071500000	1604100000	1529900000	1937500000	6799200000	3108800000	2586400000	1104000000
Q8N9N8	Probable RNA-binding protein EIF1AD	EIF1AD		0.464145	NaN	0.199876	0.00475306	NaN	0.688852	0.338054	0.386976	3	3	3	0	1	3	0	1	24.8	24.8	0	10.3	130660000	44767000	47959000	37932000	54281000	17855000	23463000	12964000	0	0	0	0	76376000	26912000	24496000	24968000
P47813;O14602	Eukaryotic translation initiation factor 1A, X-chromosomal;Eukaryotic translation initiation factor 1A, Y-chromosomal	EIF1AX;EIF1AY		0.438719	0.238787	-0.0108319	0.441483	0.305212	-0.681168	0.233855	0.10087	10	10	8	8	8	8	8	8	70.1	48.6	49.3	64.6	19156000000	7249200000	7224700000	4681800000	3261100000	982060000	1253600000	1025400000	4772000000	1630200000	1294100000	1847700000	11123000000	4636800000	4677000000	1808600000
O60739	Eukaryotic translation initiation factor 1b	EIF1B		0.286171	NaN	-0.0032208	0.498557	NaN	-0.761311	0.148719	0.00198955	12	3	8	6	10	2	1	2	83.2	82.3	65.5	66.4	398780000	169290000	134770000	94722000	15406000	4287500	6595900	4522500	67900000	0	19295000	48605000	315480000	165010000	108880000	41595000
P19525	Interferon-induced, double-stranded RNA-activated protein kinase	EIF2AK2		0.0635029	0.00475306	-0.0559062	0.0859685	0.219091	-0.379601	0.00493998	-0.00286419	16	16	13	4	16	13	4	16	36.1	30.3	9.8	36.1	3220700000	1254400000	1117500000	848810000	1368700000	488910000	474890000	404950000	192340000	51505000	47266000	93566000	1659600000	713970000	595330000	350300000
Q14232	Translation initiation factor eIF-2B subunit alpha	EIF2B1		0.471448	0.393087	-0.073287	0.433387	0.257855	-0.28065	0.283001	0.167495	13	13	11	9	8	11	9	8	55.1	48.2	38.4	30.2	2336800000	716270000	835260000	785250000	1050700000	308930000	434640000	307110000	759180000	209960000	235790000	313420000	526930000	197370000	164830000	164720000
P49770	Translation initiation factor eIF-2B subunit beta	EIF2B2		0.367818	NaN	0.184852	0.557288	0.861955	-0.285267	0.279234	0.454032	10	10	7	3	6	7	3	6	42.2	33	18.2	27.6	890600000	340780000	314650000	235170000	408140000	125230000	159870000	123050000	114620000	28264000	39339000	47022000	367830000	187280000	115450000	65105000
Q9NR50	Translation initiation factor eIF-2B subunit gamma	EIF2B3		0.467593	0.477885	0.0724489	0.256648	0.317188	-1.00133	0.351251	-0.0290776	7	7	6	3	2	6	3	2	21.2	21.2	6.4	6.6	541740000	183880000	202270000	155590000	301170000	105540000	127020000	68609000	208570000	65300000	62510000	80761000	32000000	13044000	12741000	6215300
Q9UI10	Translation initiation factor eIF-2B subunit delta	EIF2B4		0.865365	NaN	-0.0812169	0.699907	NaN	-0.643991	0.468354	0.179091	8	8	5	3	4	5	3	4	25.6	15.7	10.9	14.7	720880000	189200000	329910000	201780000	469580000	109330000	230990000	129260000	150840000	42293000	49615000	58931000	100460000	37570000	49304000	13590000
Q13144	Translation initiation factor eIF-2B subunit epsilon	EIF2B5		0.567837	0.383055	0.137372	0.575409	0.54962	-0.444223	0.373435	0.298181	15	15	11	5	6	11	5	6	32.6	23.3	14.1	14	1660800000	438710000	715030000	507010000	1093400000	253550000	497290000	342600000	279700000	75007000	91695000	112990000	287610000	110150000	126040000	51411000
P05198	Eukaryotic translation initiation factor 2 subunit 1	EIF2S1		0.346645	0.42094	0.0603241	0.278223	0.359184	-0.514614	0.284159	0.091025	28	28	26	16	23	26	16	23	74.6	72.4	59	71.7	26619000000	10007000000	10144000000	6467900000	7567900000	2365200000	3013500000	2189200000	3987500000	1139500000	1269600000	1578400000	15063000000	6502000000	5860900000	2700400000
P20042	Eukaryotic translation initiation factor 2 subunit 2	EIF2S2		0.443607	0.33754	0.026021	0.419755	0.283922	-0.614514	0.279689	0.096869	27	27	24	17	26	24	17	26	66.7	64.6	54.1	66.7	29072000000	10090000000	11356000000	7626500000	8717100000	2420400000	3644000000	2652600000	4438100000	1374200000	1245000000	1819000000	15917000000	6295000000	6467000000	3154900000
P41091;Q2VIR3	Eukaryotic translation initiation factor 2 subunit 3;Putative eukaryotic translation initiation factor 2 subunit 3-like protein	EIF2S3;EIF2S3L		0.41792	0.602457	0.113834	0.351967	0.671746	-0.634263	0.391914	0.227975	18	18	15	7	17	15	7	17	48.9	47.7	24.2	47.9	5592100000	1915600000	2340400000	1336000000	2300800000	657530000	988780000	654510000	388030000	71043000	128670000	188320000	2903200000	1187100000	1223000000	493200000
Q14152	Eukaryotic translation initiation factor 3 subunit A	EIF3A		0.11023	-0.0236657	0.0874628	0.210389	0.120617	-0.679989	0.0591845	-0.0647314	110	110	95	88	95	95	88	95	66.9	61.9	61.3	63	100010000000	35421000000	36928000000	27663000000	67874000000	22977000000	25259000000	19638000000	12564000000	4210400000	3779900000	4574000000	19573000000	8233700000	7889000000	3450600000
P55884	Eukaryotic translation initiation factor 3 subunit B	EIF3B		0.161178	0.153676	0.0186342	0.25411	0.181421	-0.638142	0.112633	-0.0149174	60	60	56	55	47	56	55	47	74	73.8	69.4	64.5	126260000000	45956000000	43364000000	36945000000	52207000000	18542000000	18385000000	15279000000	43513000000	14193000000	13005000000	16316000000	30544000000	13221000000	11974000000	5349600000
Q99613;B5ME19	Eukaryotic translation initiation factor 3 subunit C;Eukaryotic translation initiation factor 3 subunit C-like protein	EIF3C;EIF3CL		0.158983	0.0350608	0.041243	0.327572	0.131458	-0.733315	0.0795658	-0.0233578	40	40	37	34	39	37	34	39	47.4	44.9	41.9	44.7	81849000000	29458000000	29091000000	23300000000	37365000000	12221000000	13625000000	11518000000	22265000000	7655400000	6600700000	8009200000	22219000000	9581500000	8864400000	3773400000
O15371	Eukaryotic translation initiation factor 3 subunit D	EIF3D		0.247077	0.230941	0.0507455	0.359746	0.2587	-0.658902	0.178959	0.0533245	26	26	21	21	25	21	21	25	64.6	53.8	60.8	59.3	33635000000	12297000000	12555000000	8782400000	11620000000	3757800000	4322100000	3540100000	7203800000	2182200000	2323100000	2698500000	14811000000	6357400000	5910000000	2543800000
P60228	Eukaryotic translation initiation factor 3 subunit E	EIF3E		0.198997	0.147307	0.100843	0.292193	0.174534	-0.533576	0.149606	0.0209774	31	31	30	28	27	30	28	27	76.9	71.9	76	65.2	44698000000	16329000000	16706000000	11662000000	17935000000	5899100000	6781900000	5253600000	10070000000	3270200000	3242100000	3558200000	16693000000	7159700000	6682400000	2850500000
O00303	Eukaryotic translation initiation factor 3 subunit F	EIF3F		0.145873	0.139731	0.0606008	0.302992	0.183963	-0.530343	0.115921	0.0295542	18	18	16	12	16	16	12	16	70	59.7	54.9	59.9	28062000000	10355000000	10266000000	7440600000	10124000000	3409900000	3758200000	2956400000	6243700000	2066600000	1902100000	2274900000	11694000000	4878800000	4606100000	2209300000
O75821	Eukaryotic translation initiation factor 3 subunit G	EIF3G		0.165172	0.233888	0.0117819	0.243303	0.263996	-0.617454	0.139906	0.0173613	29	29	26	17	23	26	17	23	79.7	70.3	61.9	75	57353000000	20792000000	21307000000	15254000000	29377000000	9713900000	10984000000	8679000000	8095600000	2545500000	2506000000	3044100000	19880000000	8532300000	7816500000	3531000000
O15372	Eukaryotic translation initiation factor 3 subunit H	EIF3H		0.196985	0.110096	-0.0312825	0.34301	0.193961	-0.610565	0.0949792	0.0319786	28	28	28	24	23	28	24	23	83	83	80.7	74.1	46082000000	17674000000	15682000000	12726000000	13981000000	4624400000	5181200000	4175900000	14302000000	4702400000	4194800000	5404500000	17798000000	8347000000	6306200000	3145200000
Q13347	Eukaryotic translation initiation factor 3 subunit I	EIF3I		0.162726	0.162855	0.147828	0.246347	0.139077	-0.391248	0.15782	0.0237852	21	21	19	20	19	19	20	19	84.9	80.3	78.5	80.3	40376000000	15502000000	14131000000	10742000000	14286000000	4953600000	5227200000	4104800000	12105000000	4164100000	3632800000	4308100000	13986000000	6384700000	5271500000	2329400000
O75822	Eukaryotic translation initiation factor 3 subunit J	EIF3J		0.732399	0.410558	0.10675	0.794686	0.399773	-1.53931	0.439144	0.179745	21	21	19	10	16	19	10	16	68.2	63.2	47.7	57	15073000000	5378500000	6153600000	3540600000	7305800000	1838500000	3147000000	2320300000	2392700000	823110000	836650000	732950000	5374200000	2716900000	2169900000	487390000
Q9UBQ5	Eukaryotic translation initiation factor 3 subunit K	EIF3K		0.291486	0.207143	0.0798389	0.385928	0.244765	-0.49149	0.195432	0.0944118	14	14	13	13	12	13	13	12	73.4	73.4	70.2	70.2	24507000000	9610000000	8780900000	6116200000	3921100000	1295500000	1426500000	1199200000	7593700000	2677400000	2333500000	2582800000	12992000000	5637100000	5020900000	2334200000
Q9Y262	Eukaryotic translation initiation factor 3 subunit L	EIF3L		0.158078	0.0847446	0.0790196	0.297954	0.138945	-0.646948	0.107732	-0.0149222	36	36	32	28	34	32	28	34	70.9	59.4	60.8	70	59621000000	21064000000	22549000000	16008000000	25425000000	8316400000	9402900000	7706200000	11144000000	3252000000	3567000000	4325300000	23052000000	9495900000	9578700000	3976900000
Q7L2H7	Eukaryotic translation initiation factor 3 subunit M	EIF3M		0.136323	0.090447	0.0565835	0.250113	0.209641	-0.587338	0.0948216	0.00540957	23	23	21	19	22	21	19	22	81.6	65	71.7	79.4	42517000000	15876000000	15288000000	11353000000	11648000000	3848900000	4265600000	3534000000	8247100000	2720100000	2366100000	3160900000	22621000000	9306500000	8656400000	4658500000
P60842	Eukaryotic initiation factor 4A-I	EIF4A1		0.559051	0.260869	0.0384362	0.680864	0.386811	-1.29053	0.301978	0.14596	32	18	26	26	31	15	17	18	79.6	68.5	75.4	79.6	77071000000	29006000000	30396000000	17670000000	30250000000	8638300000	11903000000	9708500000	9152000000	2840200000	2789300000	3522600000	37669000000	17527000000	15703000000	4438900000
Q14240	Eukaryotic initiation factor 4A-II;Eukaryotic initiation factor 4A-II, N-terminally processed	EIF4A2		0.483261	NaN	0.206393	0.797843	NaN	-0.98339	0.351459	0.166259	21	7	17	9	18	6	0	5	60.9	55	24.3	54.3	444740000	123180000	191680000	129880000	300340000	67738000	129460000	103140000	0	0	0	0	144400000	55440000	62225000	26738000
P38919	Eukaryotic initiation factor 4A-III;Eukaryotic initiation factor 4A-III, N-terminally processed	EIF4A3		-0.0996181	0.144046	0.303576	-0.0845938	-0.0110354	0.310456	0.125422	0.0820349	30	26	23	17	28	20	14	25	72.5	67.4	56.2	71.5	17326000000	6716600000	6157700000	4452000000	5409400000	2138800000	1922800000	1347700000	2036400000	758320000	605140000	672930000	9880500000	3819500000	3629800000	2431300000
P23588;REV__P23588	Eukaryotic translation initiation factor 4B	EIF4B		0.590243	0.0103502	-0.165888	0.764686	0.285698	-1.52857	0.182302	0.121953	33	33	25	21	32	25	21	32	58.8	46.3	40.3	58.8	40790000000	15188000000	16012000000	9589800000	15361000000	3994800000	6195200000	5171100000	4893700000	1362300000	1526900000	2004500000	20535000000	9830700000	8290300000	2414200000
P06730;A6NMX2	Eukaryotic translation initiation factor 4E	EIF4E		0.0418037	0.081476	0.0938306	0.197614	0.119024	-0.366448	0.0725403	0.00407706	13	13	10	8	11	10	8	11	63.1	47.5	56.2	47.5	12749000000	5021700000	4426500000	3300500000	3999000000	1512100000	1393600000	1093300000	3226000000	1121000000	906820000	1198100000	5523800000	2388600000	2126100000	1009100000
O60573	Eukaryotic translation initiation factor 4E type 2	EIF4E2		-0.18218	0.0799754	-0.154554	-0.155293	0.0721744	-0.226983	-0.0807082	-0.097646	11	11	9	4	11	9	4	11	59.2	45.3	20.8	59.2	1528500000	697240000	477770000	353510000	363310000	169700000	115100000	78508000	199420000	78591000	45590000	75235000	965790000	448950000	317080000	199760000
Q9NRA8	Eukaryotic translation initiation factor 4E transporter	EIF4ENIF1		0.179511	0.248899	-0.128803	0.148609	0.260267	-0.238885	0.108977	0.0720372	20	20	19	12	6	19	12	6	36.8	35.1	26.8	12.2	1915500000	661710000	719010000	534780000	1314900000	423550000	521970000	369390000	524500000	208050000	168000000	148450000	76100000	30115000	29042000	16943000
Q04637;REV__Q8NEG2	Eukaryotic translation initiation factor 4 gamma 1	EIF4G1		0.0920721	0.197865	-0.09866	0.222928	0.302758	-0.878321	0.068923	-0.0268908	95	89	84	72	86	78	66	80	60.3	51.7	51.4	54.2	224730000000	83350000000	84328000000	57051000000	112320000000	36993000000	41722000000	33605000000	24100000000	7136600000	7605100000	9358800000	88310000000	39221000000	35001000000	14088000000
P78344	Eukaryotic translation initiation factor 4 gamma 2	EIF4G2		0.348572	0.0972062	0.0368901	0.508936	0.2587	-0.994097	0.167315	0.0572539	44	44	38	32	30	38	32	30	57.8	48.1	47.1	44.3	15349000000	5506500000	5890300000	3951700000	8586800000	2516800000	3409300000	2660700000	1753400000	593600000	479730000	680080000	5008300000	2396100000	2001300000	610910000
O43432	Eukaryotic translation initiation factor 4 gamma 3	EIF4G3		0.232415	0.171207	-0.105396	0.470511	0.610795	-0.771815	0.106728	0.221725	15	9	14	7	14	8	1	8	11.7	10.8	4.4	11.2	603870000	220960000	219780000	163130000	328980000	101710000	122040000	105220000	27470000	8423400	6817400	12229000	247430000	110830000	90923000	45678000
Q15056	Eukaryotic translation initiation factor 4H	EIF4H		1.00303	0.67229	0.00144197	0.996823	0.645978	-1.35056	0.616295	0.397818	20	20	17	6	14	17	6	14	69	66.9	37.5	56.5	19016000000	6653700000	7837500000	4525000000	9606200000	2187000000	4237000000	3182200000	2043200000	521410000	710420000	811330000	7366800000	3945300000	2890100000	531470000
P55010	Eukaryotic translation initiation factor 5	EIF5		0.769433	0.699996	-0.1976	0.545178	0.701416	-0.778383	0.485805	0.290157	9	9	9	4	7	9	4	7	23.9	23.9	12.3	21.3	2405500000	822920000	1024300000	558230000	1304100000	314370000	631090000	358680000	233520000	86640000	58734000	88146000	867830000	421910000	334520000	111400000
P63241;Q6IS14;Q9GZV4	Eukaryotic translation initiation factor 5A-1;Eukaryotic translation initiation factor 5A-1-like	EIF5A;EIF5AL1		0.171975	0.40806	-0.0586833	-0.142115	0.229711	-0.349235	0.186348	-0.0670368	22	22	18	20	19	18	20	19	88.3	88.3	88.3	88.3	57919000000	21727000000	21166000000	15026000000	11927000000	4256100000	4760900000	2909700000	19606000000	5977600000	6730600000	6898000000	26387000000	11493000000	9675000000	5218200000
O60841;Q9H2L5	Eukaryotic translation initiation factor 5B	EIF5B		0.178874	0.151599	-0.139856	0.280125	0.25689	-0.542374	0.0705771	0.0453684	72	72	64	48	65	64	48	65	57.9	51.1	48.4	51.6	46143000000	16230000000	16886000000	13027000000	28166000000	8927600000	10634000000	8604400000	4814000000	1461900000	1483600000	1868500000	13164000000	5840600000	4768900000	2554200000
P56537	Eukaryotic translation initiation factor 6	EIF6		-0.0807743	-0.0273368	-0.00115462	-0.145669	-0.040853	0.090718	-0.0360426	-0.0286851	13	13	10	12	10	10	12	10	92.2	60	92.2	60	56701000000	21125000000	18643000000	16933000000	9547000000	3598500000	3353900000	2594600000	27031000000	9418900000	8251800000	9360100000	20123000000	8107200000	7037100000	4978500000
Q9BQ52	Zinc phosphodiesterase ELAC protein 2	ELAC2		0.188274	NaN	-0.607331	-0.0810795	NaN	-1.03827	-0.155365	-0.481707	7	7	5	2	5	5	2	5	18.9	13.3	7.1	10.7	400460000	140020000	170340000	90097000	177570000	57931000	73685000	45956000	47125000	10954000	17685000	18486000	175760000	71132000	78972000	25655000
Q15717	ELAV-like protein 1	ELAVL1		-0.220009	-0.243882	-0.040215	-0.228571	-0.107275	0.125387	-0.165132	-0.0625953	22	21	22	20	21	21	19	20	66.3	66.3	64.7	64.7	134640000000	54324000000	43342000000	36971000000	54482000000	21781000000	18546000000	14155000000	31690000000	13117000000	8219800000	10354000000	48465000000	19426000000	16576000000	12463000000
Q12926;P26378;Q14576	ELAV-like protein 2;ELAV-like protein 4	ELAVL2;ELAVL4		-0.13984	-0.308109	0.0332292	-0.0602769	0.129085	-0.227422	-0.131513	-0.0455108	13	12	12	6	7	11	5	6	39.8	39.8	18.9	17	1635800000	773830000	485630000	376360000	634640000	290690000	188520000	155430000	153860000	74528000	22708000	56621000	847320000	408610000	274400000	164310000
Q6PJG2	ELM2 and SANT domain-containing protein 1	ELMSAN1		0.194213	NaN	0.145351	-0.0965143	NaN	-0.599375	0.169989	-0.326145	10	10	10	0	4	10	0	4	16	16	0	9.3	705390000	270830000	270380000	164190000	648060000	248130000	247470000	152470000	0	0	0	0	57333000	22707000	22908000	11718000
Q9BW60	Elongation of very long chain fatty acids protein 1	ELOVL1		0.491802	0.980245	-0.181608	0.260989	0.730401	-0.274983	0.506135	0.296256	4	4	3	2	3	3	2	3	17.2	12.2	9.7	12.9	500040000	147230000	187570000	165240000	66495000	19151000	29785000	17560000	277350000	59945000	103350000	114050000	156190000	68130000	54435000	33628000
Q9NYP7	Elongation of very long chain fatty acids protein 5	ELOVL5		0.683921	0.910963	0.100709	0.357496	0.619554	0.192952	0.603787	0.400793	3	3	3	2	2	3	2	2	10	10	7.4	7.4	984640000	312980000	375150000	296500000	342000000	105630000	144320000	92050000	305260000	66880000	118480000	119890000	337390000	140470000	112350000	84562000
Q8N766	ER membrane protein complex subunit 1	EMC1		0.0419438	0.175301	-0.162218	0.0321008	0.147828	-0.311703	0.0249579	-0.0310663	36	36	28	22	23	28	22	23	50.3	40.4	34.4	33.8	7479600000	2925200000	2523700000	2030700000	4283800000	1550700000	1634000000	1099100000	1354800000	506910000	350120000	497760000	1841100000	867630000	539560000	433860000
Q5UCC4	ER membrane protein complex subunit 10	EMC10		-0.20151	NaN	-0.0665482	-0.125179	NaN	-0.115097	-0.132451	-0.12013	6	6	5	1	3	5	1	3	37	27.5	6.5	26	1174700000	452610000	451050000	271000000	470300000	199140000	199930000	71226000	236570000	72293000	77854000	86421000	467800000	181170000	173270000	113360000
Q15006	ER membrane protein complex subunit 2	EMC2		0.0169241	0.372618	-0.174801	-0.139951	0.162983	-0.102558	0.0896744	-0.020082	12	12	10	9	9	10	9	9	52.9	41.8	41.4	37.7	2827100000	1213400000	879860000	733890000	669630000	287640000	257450000	124530000	1146300000	458600000	287400000	400270000	1011200000	467120000	335000000	209080000
Q9P0I2	ER membrane protein complex subunit 3	EMC3		0.182946	0.357045	-0.17829	0.161049	0.190931	-0.0552765	0.137394	0.102998	15	15	9	8	14	9	8	14	55.9	35.6	47.5	55.6	2367800000	866830000	909860000	591150000	663610000	225500000	255140000	182970000	449360000	115540000	198460000	135350000	1254900000	525780000	456250000	272830000
Q5J8M3	ER membrane protein complex subunit 4	EMC4		-0.0136255	0.495797	-0.0699212	-0.0283516	0.265557	-0.0411647	0.160658	0.0724534	7	7	5	2	6	5	2	6	51.4	33.3	15.3	45.9	954520000	300430000	379280000	274810000	201360000	56706000	89119000	55539000	206460000	20262000	68632000	117560000	546700000	223460000	221530000	101710000
Q9NPA0	ER membrane protein complex subunit 7	EMC7		0.0585243	-0.125793	-0.148545	-0.00442142	0.188654	0.0104934	-0.0689171	0.0676112	7	7	7	4	6	7	4	6	43.8	43.8	32.2	39.7	3716500000	1401900000	1250900000	1063700000	1267500000	472560000	468380000	326580000	1014100000	296750000	328520000	388830000	1434900000	632630000	453970000	348260000
O43402	ER membrane protein complex subunit 8	EMC8		-0.114738	-0.346353	-0.250045	-0.189236	-0.0660799	-0.208261	-0.233905	-0.153136	11	11	10	5	10	10	5	10	57.1	57.1	32.4	57.1	2850800000	1270300000	807800000	772750000	1029000000	455950000	329750000	243340000	628050000	209890000	128440000	289720000	1193700000	604410000	349610000	239700000
P50402	Emerin	EMD		0.162597	0.383829	0.121413	-0.184523	0.258941	-0.466596	0.227289	-0.0994275	20	20	19	7	17	19	7	17	83.9	83.5	48.8	80.7	16017000000	6117700000	6434600000	3464600000	5088200000	1877500000	2007200000	1203500000	1202900000	406520000	397070000	399260000	9725900000	3833700000	4030400000	1861800000
Q92979	Ribosomal RNA small subunit methyltransferase NEP1	EMG1		0.117429	-0.000606059	0.0187766	-0.0900196	-0.0158555	0.284396	0.0461325	0.0687763	19	19	14	16	18	14	16	18	83.2	69.3	78.7	81.6	23899000000	8943700000	7817900000	7137300000	3852200000	1408500000	1386700000	1057000000	6564800000	2223600000	1798500000	2542800000	13482000000	5311600000	4632700000	3537600000
Q9HC35	Echinoderm microtubule-associated protein-like 4	EML4	Y	-1.49232	-1.7281	-1.54086	0.29443	0.258941	0.205643	-1.58356	0.253465	35	35	32	22	28	32	22	28	45.5	41.6	29.6	38.9	10818000000	4969200000	1407000000	4442200000	6044300000	2826200000	869970000	2348200000	975090000	366320000	60382000	548390000	3798900000	1776700000	476640000	1545600000
Q7Z589	Protein EMSY	EMSY		-0.407172	-0.286304	-0.0253679	-0.583484	-0.0126064	-0.080988	-0.230697	-0.2042	29	29	24	9	16	24	9	16	34.3	27.9	10.4	17.5	2418900000	1097800000	819700000	501360000	2073700000	961150000	711190000	401410000	85657000	27024000	16880000	41754000	259490000	109660000	91623000	58202000
Q8N8S7;Q9UI08	Protein enabled homolog	ENAH		0.560324	0.24817	0.252658	0.536152	0.458382	-0.702914	0.361282	0.196787	25	25	21	15	21	21	15	21	46.5	46.4	33.7	43.3	32349000000	10568000000	13256000000	8524300000	15698000000	4345800000	6404800000	4947600000	3529200000	858960000	1134200000	1536000000	13122000000	5363600000	5717300000	2040700000
P06733;P13929	Alpha-enolase	ENO1		0.169668	0.590243	-0.298549	-0.123135	0.507516	-0.403122	0.198859	0.0454476	35	32	35	26	35	32	23	32	79	79	66.4	79	220520000000	83461000000	81266000000	55790000000	108070000000	38421000000	42927000000	26718000000	30000000000	8168500000	10566000000	11266000000	82450000000	36871000000	27773000000	17806000000
P09104	Gamma-enolase	ENO2		0.145612	NaN	-0.0876107	-0.0487852	NaN	-0.535332	0.0337084	-0.271644	10	7	7	5	8	4	2	5	45.4	25.6	25.3	39.4	384240000	222650000	112700000	48893000	96954000	38082000	39731000	19141000	165390000	126090000	20504000	18797000	121900000	58478000	52465000	10955000
Q9UHY7	Enolase-phosphatase E1	ENOPH1		0.14274	0.67735	-0.03811	-0.0417884	0.563353	-0.243233	0.293618	0.134878	4	4	2	3	2	2	3	2	38.7	16.1	31	16.1	241390000	90049000	91324000	60020000	50679000	19077000	19208000	12394000	92002000	25301000	36532000	30169000	98712000	45671000	35584000	17457000
Q09472	Histone acetyltransferase p300	EP300		0.404467	0.643764	0.277152	0.316146	0.365916	-0.0961442	0.449887	0.209653	33	20	31	7	26	19	2	13	17.1	16.3	4	13.8	4862100000	1727800000	1929700000	1204600000	2450400000	751400000	999510000	699520000	234210000	58396000	66376000	109440000	2177500000	917990000	863800000	395660000
Q96L91	E1A-binding protein p400	EP400		0.130931	NaN	0.0500489	-0.405738	NaN	0.0669502	0.0910566	-0.150121	45	45	21	2	44	21	2	44	23	10.6	1.6	22.5	3178400000	1184500000	1258900000	734980000	495910000	174700000	249930000	71278000	77146000	27462000	23430000	26254000	2605400000	982360000	985560000	637450000
P11171	Protein 4.1	EPB41		-0.418061	NaN	0.0422241	-0.288223	NaN	-0.0380063	-0.169639	-0.157697	16	13	8	5	14	5	2	11	26.6	10.5	8.9	21.1	769580000	362900000	234740000	171930000	85544000	43009000	22636000	19900000	3554200	0	0	3554200	680480000	319900000	212110000	148480000
Q9H4G0	Band 4.1-like protein 1	EPB41L1	Y	-2.54372	-0.291504	-0.963476	0.705049	-0.16788	0.619272	-0.998683	0.435255	6	3	4	5	4	1	2	2	10.3	4.3	8.5	6	1065800000	404970000	99760000	561060000	440430000	206410000	29465000	204560000	33671000	9531100	9873600	14266000	591690000	189030000	60421000	342240000
O43491	Band 4.1-like protein 2	EPB41L2		-0.0581725	-0.194691	0.00820001	-0.0924632	-0.0966223	-0.113255	-0.0791021	-0.100752	82	76	73	64	74	67	58	68	73.9	68.3	69.2	67.8	163910000000	61288000000	57697000000	44928000000	83816000000	31277000000	30966000000	21572000000	29998000000	10816000000	8198900000	10984000000	50098000000	19195000000	18532000000	12371000000
Q9Y2J2	Band 4.1-like protein 3;Band 4.1-like protein 3, N-terminally processed	EPB41L3		0.101919	0.0336521	0.0727232	0.0250288	-0.000144277	-0.29901	0.0697022	-0.0840534	60	50	54	51	49	44	41	40	60.8	50	50.8	52.1	88519000000	33039000000	31664000000	23817000000	45848000000	16721000000	16988000000	12139000000	25321000000	9621200000	7629200000	8070500000	17350000000	6696000000	7046400000	3607500000
Q9HCM4;Q9H329	Band 4.1-like protein 5	EPB41L5		0.286171	-0.0308256	0.093425	0.156914	0.08882	0.0924781	0.122191	0.113078	10	10	7	3	9	7	3	9	27.8	16	11.2	27	995800000	356220000	365110000	274460000	207520000	65319000	88620000	53585000	141230000	49505000	38615000	53113000	647040000	241400000	237870000	167770000
P29317	Ephrin type-A receptor 2	EPHA2		0.573375	0.540126	-0.0101634	0.340733	0.431783	-0.383529	0.39143	0.172854	22	20	20	13	13	19	12	11	31.2	29.1	21.9	16.6	2921400000	940380000	1145600000	835410000	1626400000	459100000	713800000	453530000	569570000	171750000	167000000	230820000	725370000	309530000	264770000	151060000
P07099	Epoxide hydrolase 1	EPHX1		0.381062	1.15821	-0.203402	0.0374525	1.0561	-0.387997	0.553393	0.367293	16	16	15	5	11	15	5	11	49.9	47.7	13.8	36.5	2666400000	948220000	1019800000	698380000	1672900000	542180000	693400000	437320000	246880000	31632000	86703000	128540000	746660000	374410000	239740000	132520000
Q9Y6I3	Epsin-1	EPN1		-0.0672131	-0.233651	0.0766959	-0.0131013	-0.132799	0.127897	-0.0691693	-0.00205971	18	17	11	6	16	10	5	15	41.7	29.7	24.3	38	5134200000	2067200000	1718500000	1348500000	2139600000	909870000	737350000	492350000	528260000	189420000	117590000	221250000	2466400000	967940000	863550000	634890000
O95208	Epsin-2	EPN2		-0.317193	NaN	0.206268	-0.240265	NaN	0.252052	-0.0318503	0.026793	6	6	4	1	5	4	1	5	13.4	10.3	2.7	11.5	513130000	229270000	177100000	106770000	237470000	123660000	70859000	42953000	0	0	0	0	275660000	105600000	106240000	63816000
Q9H201	Epsin-3	EPN3		-0.353174	NaN	0.0825664	0.399991	NaN	0.367483	-0.118915	0.383829	2	1	2	2	2	1	1	1	3.5	3.5	3.5	3.5	513060000	169010000	153100000	190950000	261710000	81956000	69003000	110750000	66900000	21989000	18749000	26162000	184450000	65066000	65347000	54039000
P07814	Bifunctional glutamate/proline--tRNA ligase;Glutamate--tRNA ligase;Proline--tRNA ligase	EPRS		0.238298	0.401084	-0.108472	0.290778	0.492212	-0.797187	0.192266	0.0955284	85	84	77	63	57	76	63	57	67.8	64.2	59.5	54.2	32917000000	11085000000	12601000000	9230900000	23570000000	7594300000	9355100000	6620600000	4314400000	1140400000	1416100000	1757900000	5033000000	2350600000	1830000000	852320000
P42566	Epidermal growth factor receptor substrate 15	EPS15		-0.0466528	-0.128566	0.0747794	-0.00187672	-0.0625501	-0.316887	-0.0310516	-0.12078	34	34	27	26	29	27	26	29	53.7	41.2	45	43.5	9677900000	3865700000	3273000000	2539200000	4641100000	1807300000	1646500000	1187300000	2894100000	1147000000	808540000	938600000	2142700000	911400000	818010000	413290000
Q9UBC2	Epidermal growth factor receptor substrate 15-like 1	EPS15L1		0.349252	0.044604	0.0844725	0.340163	-0.0401705	-0.598479	0.165901	-0.0494619	36	36	31	16	29	31	16	29	58.1	55.4	33.1	42.5	6264900000	2234200000	2393500000	1637200000	3427400000	1060900000	1346300000	1020300000	517280000	164840000	135710000	216740000	2320200000	1008500000	911570000	400150000
Q12929	Epidermal growth factor receptor kinase substrate 8	EPS8		0.666393	NaN	0.282143	0.685447	NaN	0.0859685	0.487023	0.416624	10	10	2	1	9	2	1	9	24	5.2	2.6	21.4	494770000	186300000	179440000	129040000	57885000	14717000	22258000	20910000	9084600	2922200	2734800	3427600	427800000	168660000	154440000	104700000
Q9H6S3	Epidermal growth factor receptor kinase substrate 8-like protein 2	EPS8L2		-0.0737424	NaN	-0.155936	0.0373119	NaN	-0.352768	-0.114254	-0.144584	4	4	3	1	4	3	1	4	6	3.2	1.1	6	1002700000	370450000	342270000	289990000	606930000	228190000	212040000	166690000	30403000	7168600	10787000	12447000	365390000	135100000	119440000	110850000
Q96RT1	Protein LAP2	ERBB2IP		0.0179219	-0.00158784	0.0594937	-0.0619627	-0.155422	-0.361213	0.0255013	-0.187521	43	41	32	25	33	30	24	31	46.8	34.9	27.1	36.5	5253100000	1987400000	1838100000	1427600000	3124600000	1189100000	1104600000	830840000	807670000	245110000	259670000	302890000	1320800000	553190000	473820000	293820000
Q8IUD2;O15083	ELKS/Rab6-interacting/CAST family member 1	ERC1		0.174662	0.243791	0.164529	-0.00316297	0.111298	0.0596322	0.194759	0.0566806	58	58	51	33	46	51	33	46	54.5	49.1	40.7	49	23642000000	8149800000	9005900000	6486600000	13502000000	4649300000	5485700000	3367100000	5905100000	1941300000	1913900000	2050000000	4235100000	1559200000	1606300000	1069500000
P18074	TFIIH basal transcription factor complex helicase XPD subunit	ERCC2		-0.331463	NaN	-0.179074	-0.111103	NaN	-0.11466	-0.253257	-0.11288	18	18	13	0	16	13	0	16	31.3	25.1	0	28.3	1601600000	651680000	484630000	465260000	833160000	318650000	255070000	259450000	0	0	0	0	768410000	333030000	229570000	205820000
P19447	TFIIH basal transcription factor complex helicase XPB subunit	ERCC3		-0.432883	NaN	0.0954519	-0.685014	NaN	-0.153575	-0.144664	-0.394961	9	9	5	1	7	5	1	7	19.3	11.1	1.5	15.1	495040000	186920000	225600000	82522000	165460000	84522000	54554000	26389000	13995000	0	13995000	0	315580000	102400000	157050000	56133000
Q92889	DNA repair endonuclease XPF	ERCC4		0.0240359	-0.0245752	-0.067712	-0.308377	-0.0656118	-0.0329199	-0.0222634	-0.130508	8	8	3	5	6	3	5	6	15.1	5.7	8.8	11.4	351760000	138260000	114200000	99305000	41255000	11377000	22640000	7238100	107130000	31625000	31612000	43890000	203380000	95254000	59945000	48177000
P28715	DNA repair protein complementing XP-G cells	ERCC5		0.0954519	NaN	-0.277831	-0.00833395	NaN	-0.778358	-0.0791503	-0.34257	4	4	2	1	2	2	1	2	7	3.5	1.3	4.5	363740000	146210000	119920000	97603000	100140000	38087000	34644000	27412000	0	0	0	0	263590000	108130000	85278000	70190000
Q2NKX8	DNA excision repair protein ERCC-6-like	ERCC6L		0.167358	0.211012	0.0870554	-0.178371	0.25411	-0.101536	0.156051	0.00400513	13	13	10	3	9	10	3	9	16.4	11.8	3.4	12.2	392900000	143010000	160040000	89847000	286100000	106100000	124290000	55709000	17705000	2579900	3205300	11920000	89096000	34335000	32543000	22218000
Q969X5	Endoplasmic reticulum-Golgi intermediate compartment protein 1	ERGIC1		0.48419	NaN	-0.384829	0.140517	NaN	-0.470989	0.114147	-0.133076	6	6	6	1	2	6	1	2	25.9	25.9	2.8	7.6	389970000	106280000	213640000	70052000	264940000	50883000	175360000	38693000	50755000	10502000	19601000	20652000	74280000	44894000	18678000	10708000
P84090	Enhancer of rudimentary homolog	ERH		-0.278321	-0.237983	0.0450235	-0.146978	-0.211882	0.306262	-0.149771	0.00146599	7	7	7	5	6	7	5	6	53.8	53.8	49	49	37912000000	14086000000	11979000000	11848000000	7153000000	2655400000	2290500000	2207000000	14809000000	5532400000	4105800000	5170700000	15950000000	5897800000	5582300000	4469900000
Q96DZ1	Endoplasmic reticulum lectin 1	ERLEC1		0.341758	-0.392895	-0.167215	0.263756	-0.0777717	-1.52458	-0.039261	-0.265518	11	11	10	3	7	10	3	7	34.4	31.3	8.1	21.7	1218900000	478280000	443390000	297210000	392370000	126410000	156730000	109230000	220260000	83026000	50496000	86733000	606260000	268840000	236160000	101250000
O75477	Erlin-1	ERLIN1		-0.0987527	0.258217	0.112367	-0.367136	-0.140507	0.0581086	0.0979883	-0.139437	22	18	22	9	18	18	7	14	73.3	73.3	42.2	57.5	10846000000	4119400000	3920600000	2806400000	3309900000	1295900000	1201200000	812790000	1004100000	305090000	338140000	360850000	6532400000	2518300000	2381300000	1632800000
O94905	Erlin-2	ERLIN2		-0.195566	0.0549179	-0.074593	-0.291839	-0.115222	0.122341	-0.0681203	-0.0848743	14	10	13	6	12	9	4	8	52.5	47.5	26	47.8	2344100000	935210000	811580000	597330000	373700000	140870000	129550000	103280000	322090000	113380000	109150000	99554000	1648300000	680960000	572870000	394490000
Q96HE7;Q86YB8	ERO1-like protein alpha	ERO1L		0.163885	NaN	-0.280422	-0.096283	NaN	-0.344685	-0.0412315	-0.215144	13	13	10	2	13	10	2	13	42.7	32.1	6.2	42.7	1378900000	588160000	502490000	288200000	716410000	245150000	295800000	175460000	57123000	9053800	35861000	12209000	605320000	333960000	170830000	100530000
P30040	Endoplasmic reticulum resident protein 29	ERP29		0.323082	0.455439	-0.186196	-0.0619777	0.506399	-0.191442	0.222854	0.117332	16	16	14	10	12	14	10	12	67	55.2	52.9	59	8091400000	3150200000	2954400000	1986900000	3168500000	1151600000	1262400000	754530000	1109300000	259810000	403070000	446430000	3813600000	1738800000	1288900000	785960000
Q9BS26	Endoplasmic reticulum resident protein 44	ERP44		0.247441	0.317883	-0.327131	0.257011	0.485736	-0.72922	0.106893	0.0924465	13	13	11	7	12	11	7	12	43.1	38.9	25.9	40.9	4609600000	1911400000	1604500000	1093600000	1223100000	404700000	516220000	302160000	696780000	210410000	168320000	318050000	2689700000	1296300000	919950000	473420000
P10768	S-formylglutathione hydrolase	ESD		-0.0916943	NaN	-0.41498	-0.0626255	NaN	-0.301266	-0.244301	-0.177017	8	8	7	1	7	7	1	7	47.2	40.1	8.2	42.9	619520000	260430000	203460000	155630000	234320000	88886000	85591000	59845000	0	0	0	0	385200000	171550000	117870000	95784000
Q9H501	ESF1 homolog	ESF1		-0.275559	-0.29442	-0.0736665	-0.2163	-0.254186	0.0852887	-0.211036	-0.120226	42	42	38	28	26	38	28	26	44.3	42.2	33.5	32.1	16622000000	6686000000	5090900000	4845000000	8397000000	3447100000	2727000000	2222900000	5906000000	2367400000	1550600000	1988000000	2318900000	871580000	813270000	634070000
Q9BSJ8	Extended synaptotagmin-1	ESYT1		0.707083	1.05429	-0.0688465	0.234256	0.873656	-0.566079	0.636172	0.29633	36	36	35	20	19	35	20	19	46.9	45.8	32.6	28.9	7052900000	2087500000	3113500000	1851900000	4196800000	1175300000	2037200000	984280000	1349500000	236480000	525420000	587640000	1506600000	675730000	550890000	279990000
P62495	Eukaryotic peptide chain release factor subunit 1	ETF1		-0.0333185	NaN	-0.143373	-0.103209	NaN	-0.213855	-0.0872965	-0.157472	13	13	11	4	12	11	4	12	42.3	36.8	13.7	39.6	2168000000	959900000	720900000	487160000	787370000	337430000	286880000	163060000	240750000	120870000	51721000	68154000	1139800000	501600000	382290000	255950000
P13804	Electron transfer flavoprotein subunit alpha, mitochondrial	ETFA		0.21176	0.926075	-0.10855	-0.211415	0.502534	-0.228774	0.409878	0.0629276	17	17	16	11	11	16	11	11	69.1	65.2	45.3	53.5	4657500000	1742400000	1674700000	1240300000	2055500000	738230000	809700000	507540000	646070000	132070000	199350000	314650000	1955900000	872130000	665700000	418100000
P38117	Electron transfer flavoprotein subunit beta	ETFB		0.215741	NaN	-0.17599	-0.149409	NaN	-0.187017	0.0331305	-0.16809	13	13	12	3	8	12	3	8	52.2	48.2	12.5	32.5	1404200000	472810000	615090000	316270000	865170000	294770000	369670000	200730000	63326000	7162700	20464000	35700000	475670000	170880000	224950000	79840000
O95571	Persulfide dioxygenase ETHE1, mitochondrial	ETHE1		0.445409	NaN	-0.206063	-0.0447467	NaN	-0.4243	0.156138	-0.222077	8	8	8	1	5	8	1	5	47.6	47.6	8.3	32.3	888240000	376190000	311940000	200110000	419380000	144420000	173730000	101220000	35304000	13006000	10458000	11840000	433550000	218760000	127750000	87051000
P41212	Transcription factor ETV6	ETV6		0.265437	NaN	0.130667	0.042084	NaN	-0.390264	0.199625	-0.157954	5	5	3	1	5	3	1	5	17.3	9.3	3.8	17.3	437270000	171050000	178260000	87961000	144560000	52479000	61498000	30587000	11629000	2958700	4077400	4593000	281080000	115610000	112690000	52781000
Q9H8M9	Protein eva-1 homolog A	EVA1A		NaN	0.489132	0.564915	NaN	0.125783	0.0485152	0.527521	0.0876665	1	1	1	1	1	1	1	1	7.2	7.2	7.2	7.2	497830000	164500000	187810000	145520000	61830000	22315000	25989000	13526000	163650000	47952000	60243000	55454000	272350000	94235000	101580000	76539000
Q92817	Envoplakin	EVPL		-0.265848	NaN	0.348799	-0.319442	NaN	0.111966	0.0739642	-0.087672	3	3	2	0	2	2	0	2	1.8	1	0	1.4	5083800000	4503500000	315300000	265060000	3498600000	3255100000	120270000	123210000	0	0	0	0	1585300000	1248400000	195030000	141850000
Q01844	RNA-binding protein EWS	EWSR1		0.317999	0.0071955	-0.434871	0.0738202	-0.0415211	-0.690102	-0.00416096	-0.182273	8	8	6	6	5	6	6	5	16	16	13.7	10.8	4790100000	1618700000	1864800000	1306600000	2897000000	856770000	1243200000	797040000	959030000	326660000	284240000	348140000	934100000	435310000	337410000	161380000
Q9NV70	Exocyst complex component 1	EXOC1		0.229588	NaN	0.1153	0.728922	NaN	-0.390018	0.173575	0.275317	3	3	2	1	3	2	1	3	6.7	5.9	3.5	6.7	80341000	30636000	30129000	19576000	29115000	8244500	11239000	9632000	8514600	8514600	0	0	42712000	13877000	18890000	9944500
Q96A65	Exocyst complex component 4	EXOC4		0.462785	NaN	-0.00161672	0.368377	NaN	-0.292405	0.24919	0.0754916	7	7	5	1	4	5	1	4	11.1	7.6	2.1	6.7	264440000	98592000	110210000	55634000	76845000	17910000	40724000	18211000	8188400	2381500	3349600	2457400	179410000	78301000	66140000	34966000
Q9Y2D4	Exocyst complex component 6B	EXOC6B		0.465086	0.397693	0.216113	0.118094	0.482745	-0.188776	0.363414	0.16352	8	8	3	5	2	3	5	2	15.2	5.1	11	3.8	135940000	35218000	69228000	31493000	29174000	2712800	24255000	2205500	37712000	9107600	14318000	14286000	69055000	23398000	30655000	15002000
Q8IYI6	Exocyst complex component 8	EXOC8		0.552574	NaN	0.1956	0.09815	NaN	-0.083126	0.3851	0.0103574	7	7	4	1	6	4	1	6	19.7	11.9	4.8	17.8	316760000	118780000	93920000	104050000	77257000	32467000	29186000	15604000	10848000	0	0	10848000	228650000	86317000	64734000	77602000
Q9Y3B2	Exosome complex component CSL4	EXOSC1		-0.157721	-0.0377397	0.0326651	-0.120247	-0.157592	0.0915306	-0.0521369	-0.0578671	9	9	9	7	8	9	7	8	55.9	55.9	45.1	52.3	7976600000	3140900000	2464100000	2371600000	1610000000	647390000	542910000	419730000	3360700000	1254100000	893070000	1213600000	3005800000	1239400000	1028100000	738300000
Q01780	Exosome component 10	EXOSC10		0.0608775	0.435309	-0.166746	0.0551957	0.495695	-0.141128	0.131436	0.161699	23	23	17	8	16	17	8	16	38.9	28.8	13.9	26.2	2003600000	761370000	759410000	482800000	939740000	332890000	383610000	223240000	169820000	45405000	49462000	74955000	894020000	383070000	326340000	184610000
Q13868	Exosome complex component RRP4	EXOSC2		-0.171547	-0.0514889	-0.0885002	-0.140651	-0.0583978	0.0119249	-0.102976	-0.0610293	16	16	14	10	13	14	10	13	68.3	52.9	53.2	62.1	13260000000	5174300000	4378600000	3706700000	2832900000	1063500000	1014300000	755140000	4005700000	1399300000	1155900000	1450400000	6421200000	2711500000	2208400000	1501200000
Q9NQT5	Exosome complex component RRP40	EXOSC3		-0.164998	-0.0493226	-0.0245312	-0.0730593	-0.140539	0.0461418	-0.0783301	-0.0537433	15	15	11	15	13	11	15	13	73.8	66.5	73.8	66.5	4599600000	1785700000	1494000000	1319900000	1182100000	423610000	439840000	318650000	1674400000	621990000	478300000	574080000	1743200000	740110000	575870000	427180000
Q9NPD3	Exosome complex component RRP41	EXOSC4		-0.188019	-0.0692248	-0.031312	-0.120906	-0.042026	0.0448837	-0.0946542	-0.0377595	10	10	8	7	9	8	7	9	40.4	36.7	33.5	37.1	8433300000	3321100000	2875300000	2236900000	2621100000	1000900000	925900000	694280000	1658400000	597310000	509440000	551620000	4153800000	1722800000	1440000000	990990000
Q9NQT4	Exosome complex component RRP46	EXOSC5		-0.152628	-0.0355644	0.0628125	-0.0103814	0.0281448	0.128293	-0.0391127	0.049877	9	9	9	5	7	9	5	7	60.9	60.9	40.9	54.5	4350200000	1641200000	1425000000	1284000000	1112100000	376470000	437230000	298370000	1222200000	384810000	304580000	532760000	2015900000	879910000	683150000	452890000
Q5RKV6	Exosome complex component MTR3	EXOSC6		-0.156193	-0.120341	-0.0246339	-0.302475	-0.118602	0.0585243	-0.0993141	-0.113338	12	12	11	8	10	11	8	10	55.5	42.3	42.3	49.3	8614900000	3398400000	2935400000	2281100000	2391500000	944900000	832410000	614200000	1877100000	688160000	539450000	649530000	4346200000	1765400000	1563500000	1017400000
Q15024	Exosome complex component RRP42	EXOSC7		-0.142959	-0.0894669	-0.136918	-0.112568	-0.110153	-0.0650382	-0.122915	-0.0957536	17	17	16	13	14	16	13	14	72.9	67	66.7	63.2	14681000000	6106100000	4602600000	3972100000	4389100000	1890800000	1453100000	1045300000	4576200000	1646700000	1297800000	1631800000	5715500000	2568700000	1851700000	1295100000
Q96B26	Exosome complex component RRP43	EXOSC8		-0.228554	-0.142306	-0.0092484	-0.184408	-0.226949	0.0617071	-0.123869	-0.110838	14	14	14	9	11	14	9	11	56.5	56.5	45.3	51.1	5172900000	2083000000	1642600000	1447200000	1437300000	579520000	437660000	420150000	1340900000	449910000	426580000	464380000	2394700000	1053600000	778400000	562710000
Q06265	Exosome complex component RRP45	EXOSC9		-0.188644	-0.137553	-0.0944951	-0.12268	-0.123418	-0.177963	-0.139718	-0.141122	11	11	9	7	10	9	7	10	35.1	26.4	25.7	29.6	6069900000	2391900000	2125000000	1553000000	2291900000	890300000	815330000	586250000	1291900000	466180000	410570000	415100000	2486200000	1035400000	899090000	551640000
Q15910;Q92800	Histone-lysine N-methyltransferase EZH2	EZH2		-0.487905	NaN	-0.131566	-0.498668	NaN	-0.167183	-0.298761	-0.323426	9	9	5	1	9	5	1	9	20.2	11.3	1.7	20.2	848370000	395040000	251580000	201760000	186060000	80926000	59805000	45333000	24021000	24021000	0	0	638290000	290090000	191770000	156430000
P15311	Ezrin	EZR		0.353662	0.377512	0.654527	-0.0114135	0.0899049	0.382501	0.468496	0.163507	57	42	50	37	50	35	26	35	72.5	71.3	57	69.1	99340000000	30620000000	42567000000	26152000000	44963000000	14681000000	19354000000	10928000000	9756200000	2665700000	3615100000	3475400000	44620000000	13274000000	19598000000	11749000000
Q01469;A8MUU1	Fatty acid-binding protein, epidermal	FABP5		0.247928	0.714663	-0.351166	-0.0581275	0.504061	-0.282544	0.268055	0.0934926	15	15	14	8	14	14	8	14	77	77	69.6	76.3	12338000000	4716600000	4401700000	3219300000	3362700000	1191700000	1312900000	858050000	2637300000	638800000	1029600000	968960000	6337700000	2886100000	2059200000	1392300000
Q13158	FAS-associated death domain protein	FADD		0.0576929	NaN	-0.123088	-0.0741373	NaN	0.041243	-0.0298679	-0.015294	2	2	2	0	2	2	0	2	21.2	21.2	0	21.2	59735000	26931000	18356000	14448000	13378000	4244900	5416000	3717500	0	0	0	0	46356000	22686000	12940000	10730000
O95864	Fatty acid desaturase 2	FADS2		0.328607	0.841651	0.0761486	-0.02597	0.855033	0.0617071	0.4514	0.354136	6	6	6	4	5	6	4	5	16.9	16.9	11	14.2	1905800000	681930000	736450000	487450000	385390000	121640000	169010000	94744000	171380000	32424000	77590000	61364000	1349100000	527870000	489850000	331340000
Q9UNN5	FAS-associated factor 1	FAF1		0.599127	NaN	-0.221102	0.145482	NaN	-1.33301	0.246536	-0.412117	10	10	6	1	6	6	1	6	25.4	12.6	5.8	12.6	687540000	257240000	296240000	134060000	227670000	68386000	112440000	46842000	11923000	2066300	3727300	6129400	447950000	186790000	180060000	81092000
Q96CS3	FAS-associated factor 2	FAF2		0.566669	0.429536	-0.189664	0.287827	0.47228	-0.889316	0.304398	0.0694593	16	16	13	11	14	13	11	14	58.4	44.5	44.9	52.4	4469600000	1599000000	1671400000	1199200000	2156400000	625400000	984380000	546600000	932690000	198660000	242870000	491160000	1380600000	774970000	444190000	161430000
Q6P587	Acylpyruvase FAHD1, mitochondrial	FAHD1		0.13606	NaN	-0.389867	-0.106234	NaN	-0.453538	-0.103069	-0.26946	3	3	2	1	3	2	1	3	30.4	21	13.8	30.4	194170000	81538000	72758000	39875000	47017000	15389000	19266000	12363000	0	0	0	0	147150000	66150000	53493000	27512000
Q96GK7;Q6P2I3	Fumarylacetoacetate hydrolase domain-containing protein 2A;Fumarylacetoacetate hydrolase domain-containing protein 2B	FAHD2A;FAHD2B		0.0392788	NaN	-0.184425	-0.220648	NaN	0.15095	-0.0682413	-0.0229179	6	6	6	2	4	6	2	4	35.4	35.4	12.1	19.7	1035700000	368100000	375200000	292430000	328190000	117460000	125150000	85582000	56316000	18136000	17158000	21022000	651220000	232500000	232900000	185820000
Q8N5W9	Filamin-interacting protein FAM101B	FAM101B		-0.31766	-0.167604	-0.0753528	-0.328997	-0.13125	0.381616	-0.183441	0.00572574	8	8	6	5	8	6	5	8	65	40.7	49.5	65	1196000000	499290000	375080000	321640000	335150000	146270000	105910000	82966000	218760000	94369000	63282000	61111000	642090000	258640000	205880000	177560000
Q8IWE2	Protein NOXP20	FAM114A1		0.470303	NaN	-0.206445	0.0265876	NaN	-0.446856	0.171252	-0.1908	5	5	4	1	4	4	1	4	18.3	13	5.3	13	522440000	187040000	235190000	100210000	232050000	63852000	123920000	44279000	18649000	4011600	6158600	8478400	271740000	119180000	105120000	47448000
Q9NRY5	Protein FAM114A2	FAM114A2		0.640066	NaN	-0.168998	-0.233803	NaN	-0.435944	0.291521	-0.331336	2	2	2	0	2	2	0	2	8.9	8.9	0	8.9	58056000	22641000	20816000	14599000	31089000	10762000	13357000	6969400	0	0	0	0	26967000	11879000	7459100	7629800
Q9NZB2;Q5T035	Constitutive coactivator of PPAR-gamma-like protein 1	FAM120A		-0.0534488	0.0469799	0.0375931	0.0483757	0.135535	-0.177523	0.0110805	0.00806612	44	44	32	36	27	32	36	27	56.9	42.8	52.3	35.6	10387000000	3841500000	3297600000	3247700000	4776200000	1815100000	1661900000	1299100000	3635200000	1211300000	961150000	1462700000	1975500000	815020000	674560000	485880000
Q05DH4	Protein FAM160A1	FAM160A1		-0.235348	-0.0596754	0.0499095	-0.159686	-0.119981	0.107152	-0.0769599	-0.0526356	1	1	1	1	1	1	1	1	0.7	0.7	0.7	0.7	341230000	128240000	115720000	97258000	170860000	65767000	56870000	48227000	79026000	27726000	24831000	26469000	91337000	34752000	34023000	22562000
Q96A26	Protein FAM162A	FAM162A		0.680504	NaN	-0.512534	0.237074	NaN	-0.923496	0.203947	-0.229526	3	3	3	2	2	3	2	2	24.7	24.7	11.7	20.1	140590000	36073000	79293000	25226000	68360000	21868000	27999000	18492000	43576000	0	43576000	0	28655000	14205000	7717500	6733300
Q9Y6X4	Soluble lamin-associated protein of 75 kDa	FAM169A	Y	-0.368644	NaN	-0.377932	-0.213253	NaN	0.0893626	-0.373281	-0.0540253	8	8	4	5	5	4	5	5	22.4	9.6	13.6	12.8	357940000	140870000	102410000	114660000	157790000	51269000	55478000	51040000	127320000	62153000	21863000	43304000	72832000	27443000	25070000	20320000
Q9NSI2	Protein FAM207A	FAM207A		-0.0495465	-0.137188	-0.0261904	-0.378494	0.0416635	0.331934	-0.0701888	0.0272673	13	13	11	6	10	11	6	10	54.8	50.4	33	45.7	4112800000	1594800000	1365700000	1152300000	845710000	340150000	322550000	183010000	899140000	311170000	266930000	321040000	2368000000	943500000	776170000	648290000
Q9UK61	Protein FAM208A	FAM208A		-0.268156	-0.277359	-0.241168	-0.245608	-0.130887	0.0871912	-0.262146	-0.0897637	45	45	34	23	31	34	23	31	38.9	30	23.1	28.6	3829300000	1498500000	1047600000	1283200000	2126900000	877300000	555890000	693690000	349280000	125990000	93846000	129450000	1353200000	495200000	397880000	460100000
Q5VWN6	Protein FAM208B	FAM208B		0.197488	NaN	0.130404	-0.0118643	NaN	0.321351	0.164336	0.164342	11	11	3	1	10	3	1	10	7.5	1.4	0.5	7.2	860060000	277990000	323740000	258340000	361960000	102010000	161230000	98716000	0	0	0	0	498110000	175970000	162510000	159620000
Q641Q2	WASH complex subunit FAM21A	FAM21A		0.7376	0.418676	-0.218246	0.653335	0.220578	-1.45751	0.365024	0.048292	34	8	29	19	20	7	4	3	45.7	39.6	28.8	27.8	2829100000	938540000	1173500000	717090000	1923900000	551670000	839620000	532570000	376920000	98817000	149800000	128300000	528300000	288050000	184030000	56213000
Q8N5C1	Protein FAM26E	FAM26E		0.215368	NaN	-0.0737728	0.400101	NaN	-0.204216	0.0780291	0.129356	6	6	3	0	6	3	0	6	26.5	11	0	26.5	177100000	75007000	69478000	32613000	25680000	6961100	10843000	7876400	0	0	0	0	151420000	68046000	58636000	24736000
Q9NUQ9;Q9H0Q0	Protein FAM49B	FAM49B		0.361207	0.668936	-0.362121	0.232415	0.53087	-0.713119	0.28389	0.106393	15	15	13	11	13	13	11	13	63.3	51.5	51.9	58.3	3911000000	1569900000	1438400000	902770000	1391300000	448500000	571790000	370990000	403220000	52628000	181840000	168740000	2116500000	1068800000	684720000	363040000
Q14320;Q9Y247	Protein FAM50A	FAM50A		0.485221	NaN	-0.0376361	0.29125	NaN	-0.670038	0.24735	-0.110768	9	9	9	2	4	9	2	4	31.6	31.6	8.8	15	2064800000	732110000	812390000	520320000	1002600000	308910000	419220000	274470000	119910000	29991000	35867000	54054000	942320000	393220000	357310000	191790000
Q8N1B3	Cyclin-related protein FAM58A	FAM58A		-0.206795	NaN	-0.1153	-0.135618	NaN	-0.0792341	-0.160323	-0.10715	4	4	4	1	3	4	1	3	19	19	5.6	14.9	200650000	65557000	74406000	60684000	64658000	20258000	28996000	15404000	12896000	0	0	12896000	123090000	45299000	45410000	32384000
Q9NP50	Protein FAM60A	FAM60A		-0.105489	NaN	0.0905825	-0.288664	NaN	0.29066	-0.00412479	0.029884	5	5	4	1	4	4	1	4	24	19.9	5.9	23.5	456610000	171330000	154460000	130820000	128820000	52282000	44233000	32307000	7184800	0	0	7184800	320610000	119050000	110230000	91331000
Q9H4H8	Protein FAM83D	FAM83D	Y	-0.107617	-0.794758	-0.30536	-0.169063	-0.357178	0.211635	-0.374698	-0.0851243	4	4	4	2	3	4	2	3	12.1	12.1	8.5	10.1	186630000	86458000	44567000	55600000	95252000	40366000	27345000	27541000	32618000	13367000	5890200	13360000	58756000	32726000	11331000	14699000
Q658Y4	Protein FAM91A1	FAM91A1		0.125387	NaN	-0.10953	0.328147	NaN	-0.394752	0.0127045	0.01151	8	8	5	2	6	5	2	6	16.3	8.8	5.5	11.2	289340000	91572000	102570000	95190000	117910000	29720000	42299000	45888000	20449000	3776700	3387700	13285000	150980000	58075000	56886000	36018000
Q9Y3D0	Mitotic spindle-associated MMXD complex subunit MIP18	FAM96B		0.429857	NaN	-0.142306	0.158466	NaN	-0.430684	0.171956	-0.106242	4	4	4	2	4	4	2	4	43.6	43.6	26.4	43.6	803050000	314170000	305020000	183860000	259770000	75568000	117030000	67173000	87942000	31900000	31039000	25003000	455330000	206710000	156950000	91681000
Q8NCA5	Protein FAM98A	FAM98A		0.76757	0.561008	0.167615	0.890875	0.360308	-0.603687	0.519676	0.339544	12	10	9	5	11	8	4	9	33.6	23	16.2	33.6	2414100000	785040000	1010300000	618750000	812410000	168400000	340980000	303040000	237900000	68101000	97985000	71813000	1363800000	548540000	571370000	243900000
Q52LJ0	Protein FAM98B	FAM98B		0.819014	NaN	-0.0205599	0.826355	NaN	-0.813373	0.459458	0.227895	9	7	5	1	9	4	0	7	28.4	15.9	3.2	28.4	678570000	336650000	275590000	66332000	92833000	29582000	42219000	21033000	0	0	0	0	585740000	307070000	233370000	45299000
Q9BXW9	Fanconi anemia group D2 protein	FANCD2		-0.120137	-0.075292	-0.204549	-0.129545	0.00460925	-0.512061	-0.132335	-0.1962	47	47	26	29	27	26	29	27	48.1	22.6	33.7	25.7	2474000000	957600000	869790000	646610000	1615000000	597270000	612840000	404930000	481250000	178360000	138660000	164230000	377710000	181980000	118290000	77440000
Q9NVI1	Fanconi anemia group I protein	FANCI		-0.111352	-0.130034	-0.0805913	-0.0714212	0.16877	-0.287096	-0.107182	-0.0512247	45	45	36	23	31	36	23	31	47.1	36.6	25	31.1	4134500000	1579800000	1366600000	1188100000	2904800000	1116300000	1006100000	782390000	730050000	243920000	190230000	295900000	499640000	219570000	170240000	109830000
Q8WVX9	Fatty acyl-CoA reductase 1	FAR1		-0.128519	-0.221236	0.28889	-0.149745	-0.110168	0.189413	-0.00274373	-0.0153791	10	10	4	5	6	4	5	6	31.1	9.7	18.8	14.8	794800000	303000000	261790000	230010000	232490000	96607000	77902000	57979000	133180000	51491000	37806000	43880000	429130000	154900000	146080000	128150000
Q9Y4F1	FERM, RhoGEF and pleckstrin domain-containing protein 1	FARP1		0.00432161	NaN	0.178492	-0.814286	NaN	-0.618761	0.0940333	-0.713213	10	10	5	2	6	5	2	6	16.4	9.9	4.4	9.9	364440000	254620000	60457000	49364000	107520000	54171000	20749000	32597000	32345000	19246000	7200900	5897900	224580000	181200000	32507000	10869000
O94887	FERM, RhoGEF and pleckstrin domain-containing protein 2	FARP2		0.0735461	-0.480237	-0.0961442	-0.356698	-0.0747145	-0.0360672	-0.149499	-0.148913	6	6	2	4	4	2	4	4	10.1	4.1	8.6	5.5	463060000	176960000	148210000	137890000	157210000	60527000	52186000	44499000	114970000	48998000	26892000	39085000	190880000	67434000	69136000	54309000
Q9Y285	Phenylalanine--tRNA ligase alpha subunit	FARSA		0.32239	0.082975	-0.301657	0.288654	0.0672257	-0.718355	0.0570089	-0.0604023	17	17	12	6	17	12	6	17	52.4	38.8	18.3	52.4	2736200000	1137900000	970380000	627950000	703630000	229340000	306730000	167560000	265080000	61863000	54989000	148230000	1767500000	846690000	608660000	312160000
Q9NSD9	Phenylalanine--tRNA ligase beta subunit	FARSB		0.136191	NaN	-0.144265	0.35727	NaN	-0.66974	0.00276732	-0.0667144	19	19	11	4	16	11	4	16	41.3	25.5	14.3	32.4	2027500000	834980000	759370000	433160000	692300000	207780000	266140000	218380000	67185000	15996000	28087000	23101000	1268000000	611210000	465150000	191680000
P49327	Fatty acid synthase;[Acyl-carrier-protein] S-acetyltransferase;[Acyl-carrier-protein] S-malonyltransferase;3-oxoacyl-[acyl-carrier-protein] synthase;3-oxoacyl-[acyl-carrier-protein] reductase;3-hydroxyacyl-[acyl-carrier-protein] dehydratase;Enoyl-[acyl-carrier-protein] reductase;Oleoyl-[acyl-carrier-protein] hydrolase	FASN		0.305912	0.802483	-0.229433	0.0532504	0.716332	-0.695629	0.353613	0.136646	127	127	115	88	115	115	88	115	71.2	63.9	56.6	66.1	134360000000	50025000000	51215000000	33125000000	65624000000	22216000000	27210000000	16197000000	22222000000	5372400000	8205100000	8644300000	46519000000	22436000000	15799000000	8283500000
Q9NYY8	FAST kinase domain-containing protein 2	FASTKD2		0.0444641	-0.0531195	-0.155823	0.195096	-0.0861245	-0.521805	-0.0525109	-0.10814	26	26	20	14	21	20	14	21	49.7	39.6	31.7	42	4027900000	1536700000	1335500000	1155600000	1869100000	655370000	665610000	548130000	808480000	232140000	205140000	371210000	1350300000	649230000	464800000	236270000
Q14517	Protocadherin Fat 1;Protocadherin Fat 1, nuclear form	FAT1		NaN	0.00992041	-0.109048	NaN	0.14991	-0.287272	-0.0483376	-0.0521843	23	22	1	9	20	1	9	19	8.7	0.4	3.9	7.5	995320000	427610000	337870000	229840000	18769000	6092200	7027500	5648900	79641000	30060000	15500000	34081000	896910000	391460000	315340000	190110000
Q6V0I7	Protocadherin Fat 4	FAT4		-0.0474428	NaN	-0.0459824	0.29678	NaN	0.347552	-0.0467124	0.32239	3	3	1	1	3	1	1	3	0.9	0.2	0.2	0.9	343660000	86843000	180480000	76338000	116090000	36938000	39357000	39796000	72300000	0	72300000	0	155270000	49905000	68826000	36542000
P62861	40S ribosomal protein S30	FAU		-0.142226	-0.0873195	-0.0711181	-0.01552	0.331705	-0.203967	-0.0999015	0.0547142	4	4	4	3	4	4	3	4	33.9	33.9	20.3	33.9	22081000000	8540600000	6970400000	6569900000	2985600000	1181000000	990740000	813860000	8480000000	2975100000	2212300000	3292700000	10615000000	4384500000	3767400000	2463400000
P22087	rRNA 2-O-methyltransferase fibrillarin	FBL		-0.163219	-0.243267	-0.00815983	-0.382062	-0.0813695	0.147307	-0.134889	-0.0892673	19	18	16	16	18	15	15	17	63.6	57.3	60.4	63.6	48073000000	21017000000	14363000000	12693000000	13010000000	5880500000	3947100000	3182200000	10658000000	4985900000	2471300000	3200800000	24405000000	10151000000	7944400000	6309700000
Q8WUP2	Filamin-binding LIM protein 1	FBLIM1		-0.386751	NaN	0.591392	0.528571	NaN	0.286881	0.183677	0.412782	6	6	3	0	5	3	0	5	20.4	13.1	0	16.4	299500000	108480000	96100000	94920000	87837000	28968000	26674000	32195000	0	0	0	0	211670000	79515000	69426000	62725000
A6NHQ2	rRNA/tRNA 2-O-methyltransferase fibrillarin-like protein 1	FBLL1		-0.241322	NaN	0.0654344	-0.489362	NaN	0.464668	-0.0798058	0.0651173	3	2	2	3	2	1	2	1	6.9	6.6	6.9	6.6	2636500000	1014400000	860390000	761790000	1237100000	519580000	434020000	283540000	1163600000	427490000	305970000	430120000	235800000	67282000	120390000	48128000
P35556	Fibrillin-2	FBN2		0.00604663	NaN	0.0550568	0.0413832	NaN	-0.753701	0.0307598	-0.302066	8	8	6	1	6	6	1	6	4.2	3.1	0.7	3.5	256600000	137160000	88655000	30791000	108050000	37075000	52785000	18194000	8222600	1677300	2615600	3929800	140330000	98404000	33254000	8666800
Q9Y324	rRNA-processing protein FCF1 homolog	FCF1		-0.199918	-0.119416	0.0556122	-0.423468	-0.0339683	0.343124	-0.083926	-0.00440212	8	8	6	5	7	6	5	7	50.5	25.3	38.4	32.8	3079200000	1224700000	951300000	903210000	511820000	209560000	180910000	121350000	1497100000	612710000	401840000	482500000	1070300000	402430000	368540000	299360000
Q0JRZ9	F-BAR domain only protein 2	FCHO2		-0.489119	NaN	-0.18259	-0.460707	NaN	-0.263213	-0.327729	-0.358583	6	6	2	0	4	2	0	4	13	6.4	0	6.5	185140000	83607000	64486000	37050000	57205000	21624000	15657000	19924000	0	0	0	0	127940000	61982000	48829000	17126000
P37268	Squalene synthase	FDFT1		0.472592	NaN	0.161436	0.485736	NaN	-0.276485	0.325386	0.154389	7	7	6	4	5	6	4	5	25.4	22.3	15.3	16.5	658880000	210960000	314990000	132930000	229380000	60119000	117600000	51664000	100780000	24876000	61244000	14659000	328720000	125970000	136150000	66604000
P14324	Farnesyl pyrophosphate synthase	FDPS		0.183074	0.659468	0.0194884	-0.160185	0.359858	-0.146148	0.313594	0.0388435	9	9	7	6	5	7	6	5	31	28.4	17.4	21.7	2244600000	776480000	903280000	564830000	1048100000	358560000	444650000	244870000	296370000	69448000	136770000	90151000	900130000	348460000	321860000	229810000
P22570	NADPH:adrenodoxin oxidoreductase, mitochondrial	FDXR		0.163628	NaN	-0.433273	0.0676387	NaN	-0.410582	-0.10417	-0.151747	6	6	5	0	5	5	0	5	21	18.7	0	16.5	290720000	142710000	91226000	56782000	122360000	55748000	47782000	18826000	0	0	0	0	168370000	86966000	43444000	37956000
P39748	Flap endonuclease 1	FEN1		0.754289	NaN	-0.243182	0.521051	NaN	-0.810485	0.340095	0.00373894	11	10	7	3	10	6	3	9	44.5	26.8	13.9	41.6	1427000000	641790000	514040000	271210000	500700000	104460000	268800000	127440000	46088000	0	12931000	33157000	880240000	537330000	232300000	110610000
Q96AC1	Fermitin family homolog 2	FERMT2		0.662479	NaN	0.186501	0.672923	NaN	-0.262279	0.444031	0.27981	20	19	15	2	20	14	2	19	46.6	38.8	5.6	46.6	4696200000	1567800000	2100500000	1027900000	1260700000	294250000	553830000	412660000	7131800	2238000	0	4893800	3428300000	1271300000	1546700000	610320000
O95684	FGFR1 oncogene partner	FGFR1OP	Y	-1.01002	-0.552897	-0.177914	0.0966667	0.103531	0.0756011	-0.540799	0.0919819	3	3	2	1	2	2	1	2	20.1	12.3	7.8	12.3	308970000	117260000	85108000	106590000	75537000	30515000	17966000	27056000	110640000	40064000	26257000	44318000	122790000	46685000	40885000	35220000
P07954	Fumarate hydratase, mitochondrial	FH		0.249749	0.619084	-0.310522	-0.0936789	0.494057	-0.334189	0.235216	0.0652322	15	15	14	3	13	14	3	13	45.9	44.3	14.3	43.5	3176600000	1218600000	1195400000	762700000	1452600000	481020000	611690000	359860000	208360000	39919000	58988000	109450000	1515700000	697630000	524700000	293390000
Q13642	Four and a half LIM domains protein 1	FHL1		0.413594	0.585828	0.0938306	0.331934	0.365581	-0.313782	0.378549	0.1599	11	11	11	6	10	11	6	10	40.2	40.2	26	36.8	5846500000	2098400000	2374500000	1373700000	2166000000	675180000	879350000	611470000	481110000	114590000	164770000	201740000	3199400000	1308600000	1330400000	560470000
Q14192	Four and a half LIM domains protein 2	FHL2		0.0415234	0.0396999	0.0447438	0.12075	-0.0675759	0.139731	0.0419905	0.0672899	30	30	29	23	29	29	23	29	87.1	87.1	81.7	86.7	80016000000	30455000000	27413000000	22148000000	27551000000	10075000000	9703600000	7772700000	12139000000	4435500000	3488900000	4214800000	40326000000	15945000000	14221000000	10160000000
Q13643	Four and a half LIM domains protein 3	FHL3		0.127765	-0.012781	0.314523	0.208767	0.111699	0.427177	0.149424	0.255319	16	16	15	9	14	15	9	14	72.9	68.9	45	66.8	10245000000	3549600000	3891600000	2803500000	3606600000	1246700000	1314400000	1045500000	771160000	281520000	203750000	285890000	5866900000	2021400000	2373500000	1472000000
Q9Y613	FH1/FH2 domain-containing protein 1	FHOD1		0.766044	1.20908	0.0398403	0.528671	0.764516	-0.506927	0.748604	0.358066	7	7	6	3	2	6	3	2	9.5	8.7	4.6	3.8	161980000	35875000	73195000	52911000	117870000	26093000	59692000	32085000	36396000	6776000	10273000	19347000	7715400	3006400	3230200	1478800
Q6UN15	Pre-mRNA 3-end-processing factor FIP1	FIP1L1		-0.32686	-0.430353	-0.0113553	-0.383209	-0.32265	-0.0586683	-0.244964	-0.247834	17	17	14	8	14	14	8	14	41.9	34	26.1	37.9	6796500000	2757800000	2164400000	1874300000	2135500000	923160000	676810000	535530000	829380000	302810000	225630000	300950000	3831700000	1531900000	1262000000	1037800000
Q9Y3D6	Mitochondrial fission 1 protein	FIS1		0.543001	0.842858	-0.335736	-0.0152867	0.983824	-0.708467	0.430457	0.254646	4	4	3	4	4	3	4	4	34.2	23.7	34.2	34.2	723520000	223470000	245510000	254530000	99540000	32936000	41992000	24612000	408250000	78277000	135090000	194880000	215720000	112260000	68428000	35036000
Q5T1M5	FK506-binding protein 15	FKBP15		0.292664	0.0506062	0.169027	0.170694	0.0152121	-0.303347	0.174151	-0.025926	23	23	10	11	20	10	11	20	29.3	12.7	16	24.4	1815400000	640400000	681070000	493970000	971830000	325510000	370340000	275980000	343720000	114670000	108610000	120430000	499890000	200210000	202120000	97560000
P62942	Peptidyl-prolyl cis-trans isomerase FKBP1A	FKBP1A		0.240986	0.896931	-0.262019	-0.329051	0.561595	-0.49712	0.370283	-0.00941781	4	4	4	2	3	4	2	3	41.7	41.7	25	41.7	803050000	360990000	266840000	175220000	158260000	54520000	64962000	38780000	240920000	90761000	86392000	63768000	403870000	215710000	115490000	72669000
P26885	Peptidyl-prolyl cis-trans isomerase FKBP2	FKBP2		0.1125	NaN	-0.512102	0.0451634	NaN	-0.553553	-0.16626	-0.223357	6	6	5	3	5	5	3	5	54.2	43.7	28.9	43.7	371560000	112200000	131800000	127560000	184340000	66535000	65915000	51894000	35152000	0	35152000	0	152060000	45665000	30732000	75666000
Q00688	Peptidyl-prolyl cis-trans isomerase FKBP3	FKBP3		0.341872	0.34551	-0.375777	0.167743	0.46801	-1.138	0.141298	-0.0189316	17	17	15	12	14	15	12	14	64.3	55.8	55.4	58.9	27450000000	10802000000	9432000000	7215900000	10777000000	3630600000	3986700000	3160000000	5446900000	1469800000	1521000000	2456100000	11225000000	5701200000	3924300000	1599800000
Q02790	Peptidyl-prolyl cis-trans isomerase FKBP4;Peptidyl-prolyl cis-trans isomerase FKBP4, N-terminally processed	FKBP4		0.546956	0.837297	-0.152228	0.151859	0.75232	-0.669648	0.4673	0.190788	31	31	27	17	29	27	17	29	76.9	66	55.8	70.2	20301000000	7420700000	8210200000	4670100000	9798000000	2943400000	4442600000	2412000000	2236100000	562680000	836030000	837370000	8266900000	3914600000	2931500000	1420800000
Q13045	Protein flightless-1 homolog	FLII		0.342213	0.495081	0.103397	0.277985	0.429107	-0.310343	0.322467	0.165794	39	39	32	22	29	32	22	29	44.6	37.3	28.3	33	4820300000	1603900000	1940700000	1275700000	2538700000	834380000	1117200000	587160000	1164700000	309120000	388870000	466720000	1116900000	460400000	434670000	221840000
P21333	Filamin-A	FLNA		0.261591	-0.0279103	0.0406821	0.161694	0.132643	-0.450814	0.0968196	-0.0259455	189	171	178	161	173	160	146	155	79.3	74.5	76.5	76.6	1641000000000	624840000000	604090000000	412100000000	500610000000	162440000000	197720000000	140450000000	274500000000	94410000000	79745000000	100340000000	865940000000	368000000000	326620000000	171320000000
O75369	Filamin-B	FLNB		0.180403	-0.0109627	0.0832474	0.161178	-0.00239686	-0.340203	0.0863445	-0.0456945	191	174	184	170	182	167	155	165	87.4	82.2	85.4	85.3	846690000000	317560000000	316030000000	213100000000	264130000000	89435000000	103590000000	71106000000	154860000000	54433000000	48381000000	52047000000	427710000000	173690000000	164070000000	89948000000
Q14315	Filamin-C	FLNC		0.315798	0.0851527	0.229588	0.140255	0.0411028	-0.430645	0.213295	-0.0624397	233	215	215	198	205	197	182	187	87.4	81.3	82.5	79.6	1419700000000	504300000000	551730000000	363700000000	565530000000	179660000000	231760000000	154110000000	292120000000	99771000000	91901000000	100450000000	562070000000	224870000000	228060000000	109140000000
O75955	Flotillin-1	FLOT1		-0.298744	-0.207844	0.0714881	-0.273204	-0.0352835	0.230326	-0.136278	-0.0113844	28	28	23	11	28	23	11	28	72.8	70.3	37.9	72.8	11654000000	4469600000	4018700000	3165600000	2990100000	1199500000	1061800000	728760000	1369900000	442640000	480160000	447070000	7293800000	2827400000	2476700000	1989800000
Q14254	Flotillin-2	FLOT2		-0.103891	0.163112	0.00345832	-0.309056	0.288772	0.107152	0.0250855	0.0500349	21	21	17	7	21	17	7	21	53	45.8	22.9	53	9450200000	3757900000	3323200000	2369000000	1777300000	687390000	656800000	433060000	590780000	214380000	196510000	179890000	7082100000	2856200000	2469900000	1756000000
Q06787	Fragile X mental retardation protein 1	FMR1		0.045443	-0.129245	0.0203422	-0.183589	-0.030973	-0.136743	-0.0191168	-0.115681	13	11	10	3	9	8	2	7	31.3	22.8	7.8	21.2	1114500000	441560000	368540000	304410000	463060000	200730000	147210000	115120000	54965000	17140000	16006000	21819000	596490000	223690000	205330000	167470000
P02751	Fibronectin;Anastellin;Ugl-Y1;Ugl-Y2;Ugl-Y3	FN1		-0.379902	-0.25068	-0.0432147	-0.885073	-0.232549	-0.342049	-0.217882	-0.459635	97	97	88	72	87	88	72	87	55.6	49.2	46	51.8	111390000000	49231000000	38429000000	23729000000	44047000000	21132000000	15767000000	7149000000	15927000000	6157000000	4187500000	5582700000	51414000000	21942000000	18475000000	10997000000
Q8N3X1	Formin-binding protein 4	FNBP4		-0.284159	-0.205281	0.0295589	-0.247183	-0.210012	0.0469799	-0.147048	-0.130697	28	28	24	23	25	24	23	25	34.2	28.9	32.1	30.9	8887400000	3643500000	2850800000	2393100000	4890600000	2112600000	1510000000	1268100000	1350100000	528070000	377340000	444720000	2646700000	1002900000	963490000	680330000
Q53EP0	Fibronectin type III domain-containing protein 3B	FNDC3B		0.218843	0.359409	-0.0898814	0.142609	0.159371	-0.765916	0.174747	-0.0950189	16	16	14	4	10	14	4	10	21.1	19.5	7.3	14.7	1450500000	518260000	487010000	445210000	860160000	275760000	320010000	264390000	444730000	167880000	118760000	158090000	145580000	74618000	48235000	22731000
Q5VW36	Focadhesin	FOCAD		0.266037	0.286526	0.00489684	0.340277	0.437867	-1.00654	0.191394	0.0558157	12	12	11	4	5	11	4	5	11.3	9.6	3.9	6.1	998060000	373160000	345720000	279180000	950150000	355960000	331180000	263010000	32490000	9356000	9509900	13624000	15420000	7847400	5030100	2542200
P15328	Folate receptor alpha	FOLR1		0.455649	NaN	0.858061	0.132379	NaN	-0.0821024	0.67084	0.0291207	6	6	3	1	6	3	1	6	39.3	12.8	3.1	39.3	1173400000	298660000	641860000	232920000	78991000	20536000	38494000	19962000	64587000	21111000	21840000	21636000	1029900000	257010000	581520000	191320000
P15408	Fos-related antigen 2	FOSL2		-0.481243	NaN	0.343237	-0.607111	NaN	0.119157	-0.0108901	-0.19875	5	5	4	0	4	4	0	4	23.6	23.6	0	18.1	339250000	176510000	94616000	68126000	153670000	71967000	45371000	36329000	0	0	0	0	185590000	104540000	49245000	31798000
P85037	Forkhead box protein K1	FOXK1		-0.133432	-0.11962	-0.105163	0.00604663	0.0911243	0.0492125	-0.119359	0.0492125	14	12	13	4	11	11	4	9	25.8	23.6	11.9	20.6	3332300000	1266700000	1128700000	936920000	2113800000	768680000	734250000	610860000	106080000	32860000	39225000	33995000	1112400000	465150000	355220000	292070000
Q01167	Forkhead box protein K2	FOXK2		-0.00405968	-0.0624597	0.199751	-0.192019	-0.341245	-0.0310467	0.04885	-0.18254	13	11	11	2	9	9	2	7	24.1	23	5.5	19.5	2178900000	796450000	850930000	531470000	1342300000	496860000	514810000	330640000	111460000	42630000	34596000	34238000	725070000	256960000	301520000	166600000
Q14331	Protein FRG1	FRG1		-0.240145	0.0231844	-0.0668051	-0.399997	0.141825	0.148609	-0.0904906	-0.0146647	12	12	10	7	4	10	7	4	39.5	31.8	35.7	23.3	1874800000	690350000	550150000	634300000	780070000	316720000	270320000	193030000	781710000	238350000	168280000	375090000	313020000	135280000	111550000	66184000
Q5JV73	FERM and PDZ domain-containing protein 3	FRMPD3		-0.119009	NaN	-0.0711939	-0.119573	NaN	0.0196308	-0.0949033	-0.0482929	3	3	2	0	2	2	0	2	1.4	1	0	1	14558000000	5784600000	4867500000	3905600000	6954000000	2833400000	2248100000	1872400000	0	0	0	0	7603700000	2951200000	2619400000	2033100000
O94915	Protein furry homolog-like	FRYL		0.413377	0.610511	-0.0853589	0.400975	0.353436	-0.627115	0.341473	0.113465	71	67	55	26	51	52	24	48	32	22	14	24.1	9715600000	3612000000	3616200000	2487300000	3340300000	967660000	1425100000	947530000	2352800000	766310000	731130000	855400000	4022500000	1878100000	1460000000	684400000
Q16658	Fascin	FSCN1		0.344942	0.89964	-0.050114	0.0149265	0.505789	-0.370975	0.45121	0.0947135	20	20	17	10	16	17	10	16	45.2	37.5	28.8	35.3	4783500000	1654900000	1987900000	1140800000	1940000000	616520000	904370000	419140000	611600000	110480000	225070000	276050000	2231900000	927860000	858420000	445570000
P02794	Ferritin heavy chain;Ferritin heavy chain, N-terminally processed	FTH1		-0.0683775	-0.270225	-0.230025	0.242328	0.128821	-0.157238	-0.186875	0.0809032	9	9	7	7	6	7	7	6	61.2	53.6	54.1	47	1919200000	825160000	531750000	562310000	663000000	272300000	213180000	177520000	585890000	226460000	141140000	218280000	670340000	326400000	177430000	166510000
P02792	Ferritin light chain	FTL		0.170566	0.136323	-0.459159	0.418676	0.286053	0.0100637	-0.0232649	0.24813	5	5	5	4	4	5	4	4	32.6	32.6	32.6	32.6	1781500000	645140000	510420000	625920000	832500000	286660000	282010000	263820000	649460000	205090000	169720000	274640000	299530000	153390000	58688000	87458000
Q9C0B1	Alpha-ketoglutarate-dependent dioxygenase FTO	FTO		-0.028955	NaN	-0.554697	-0.0645252	NaN	-0.787095	-0.268009	-0.381038	4	4	3	0	2	3	0	2	13.7	11.7	0	4.8	243880000	94611000	81453000	67819000	189960000	67464000	65362000	57130000	0	0	0	0	53927000	27147000	16090000	10690000
Q8IY81	pre-rRNA processing protein FTSJ3	FTSJ3		-0.19962	-0.223845	0.0104934	-0.37021	-0.154634	0.107554	-0.133759	-0.12583	39	39	33	34	36	33	34	36	59.1	55.8	56.2	58	42903000000	17259000000	13936000000	11708000000	14639000000	6151600000	5171800000	3315600000	14922000000	6289400000	3837000000	4796000000	13342000000	4818100000	4927400000	3596000000
Q96AE4	Far upstream element-binding protein 1	FUBP1		0.930321	0.700795	-0.24542	0.760008	0.704695	-1.34457	0.544212	0.309203	29	24	26	14	25	21	11	20	54	44.9	30.7	47.7	21249000000	7481300000	9029200000	4738900000	10075000000	2256600000	4764500000	3053600000	1389100000	395330000	563790000	429970000	9785600000	4829400000	3700900000	1255300000
Q96I24	Far upstream element-binding protein 3	FUBP3		0.531269	0.065848	-0.0582176	0.562768	0.246712	-1.44324	0.202616	0.0149932	29	26	24	19	28	21	18	25	66.3	54.9	52.3	64.5	18948000000	6972300000	7566600000	4409300000	7822600000	2268000000	3195800000	2358800000	2280500000	663150000	689240000	928140000	8845000000	4041200000	3681500000	1122400000
P35637	RNA-binding protein FUS	FUS		0.378955	0.331476	-0.400606	0.0935602	0.432104	-1.1347	0.144586	-0.0630926	10	8	9	6	10	7	5	8	22.6	22.6	20	22.6	13398000000	5597000000	5205000000	2595600000	5954100000	1884400000	2598800000	1470900000	1308700000	331100000	449420000	528140000	6134900000	3381500000	2156800000	596540000
Q9BYC5	Alpha-(1,6)-fucosyltransferase	FUT8		0.229834	NaN	-0.0764172	-0.0696336	NaN	-0.0380952	0.0848194	-0.0537782	8	8	2	0	8	2	0	8	21.2	3.8	0	21.2	299830000	142100000	90175000	67553000	32727000	12586000	12073000	8067200	0	0	0	0	267100000	129510000	78102000	59485000
P51114	Fragile X mental retardation syndrome-related protein 1	FXR1		-0.207778	-0.0307224	0.00820001	-0.119119	-0.00768112	-0.0781372	-0.0737475	-0.0675759	37	35	30	20	33	28	18	31	64.1	55.1	42	59.1	31588000000	12215000000	10988000000	8384500000	9242100000	3568900000	3187700000	2485500000	4646300000	1629300000	1425500000	1591500000	17699000000	7016700000	6374900000	4307600000
P51116	Fragile X mental retardation syndrome-related protein 2	FXR2		-0.183032	-0.184179	0.0927487	-0.0842114	-0.188085	0.0596322	-0.0854865	-0.0672988	19	16	16	10	16	13	8	13	39.2	31.8	22.6	32.8	3587800000	1436500000	1198900000	952450000	1625200000	654420000	529940000	440800000	230980000	104750000	43505000	82722000	1731700000	677370000	625420000	428920000
Q13283	Ras GTPase-activating protein-binding protein 1	G3BP1		-0.0567313	-0.0135963	-0.162638	0.0821576	0.201634	-0.510745	-0.0763057	-0.0437153	29	25	26	25	27	23	23	23	64.6	61.2	61.8	59.9	155920000000	59972000000	53328000000	42623000000	66365000000	23877000000	23785000000	18703000000	34102000000	11268000000	9785800000	13049000000	55456000000	24827000000	19757000000	10871000000
Q9UN86	Ras GTPase-activating protein-binding protein 2	G3BP2		0.0371713	0.0298416	-0.0147328	0.247441	0.183201	-0.438034	0.0176084	0.0288709	22	18	19	17	21	16	15	17	52.7	48.1	45.6	50.2	29183000000	10821000000	10292000000	8069900000	13247000000	4530400000	4544500000	4172500000	4682600000	1512400000	1368000000	1802200000	11253000000	4778500000	4379600000	2095200000
P11413	Glucose-6-phosphate 1-dehydrogenase	G6PD		0.177854	0.585828	-0.155164	-0.102248	0.389126	-0.322559	0.234759	0.0195027	30	30	27	16	28	27	16	28	69.3	61.4	44.5	68.9	15192000000	5948300000	5750400000	3493700000	8646400000	3138000000	3431500000	2077000000	974380000	219390000	418940000	336050000	5571500000	2591000000	1899900000	1080700000
Q06546	GA-binding protein alpha chain	GABPA		-0.253739	-0.400378	-0.0618723	-0.088086	-0.360064	0.0387171	-0.231978	-0.127053	12	12	11	2	11	11	2	11	40.5	33.3	5.5	40.5	2763500000	986840000	753080000	1023600000	1197500000	340120000	329060000	528300000	237720000	116600000	30765000	90351000	1328400000	530120000	393250000	404980000
Q06547	GA-binding protein subunit beta-1	GABPB1		0.0284277	NaN	0.0371713	0.157173	NaN	0.292311	0.0328061	0.226324	3	3	1	1	3	1	1	3	16.7	2.5	9.1	16.7	320070000	105710000	127920000	86439000	35126000	12075000	13169000	9882500	70237000	19694000	23914000	26630000	214710000	73943000	90837000	49927000
P28476	Gamma-aminobutyric acid receptor subunit rho-2	GABRR2		-0.332862	NaN	-0.181837	-0.704559	NaN	-0.525559	-0.255374	-0.612285	1	1	1	0	1	1	0	1	3.4	3.4	0	3.4	134330000000	49304000000	49889000000	35139000000	69540000000	27451000000	24908000000	17180000000	0	0	0	0	64792000000	21853000000	24981000000	17959000000
Q8TAE8	Growth arrest and DNA damage-inducible proteins-interacting protein 1	GADD45GIP1		0.310689	0.214747	0.0268709	0.45628	0.0430645	-0.525496	0.188865	0.0459182	12	12	12	7	8	12	7	8	55.9	55.9	41.9	43.7	1257200000	477580000	423770000	355880000	366390000	113670000	162450000	90281000	529170000	169160000	152620000	207390000	361670000	194750000	108710000	58210000
O14976	Cyclin-G-associated kinase	GAK		0.112233	NaN	-0.249291	0.0963968	NaN	-0.760187	-0.057234	-0.269234	5	5	3	0	3	3	0	3	6.4	3.1	0	4.6	148370000	42806000	74922000	30647000	114690000	28809000	62256000	23623000	0	0	0	0	33686000	13997000	12666000	7023300
P51570	Galactokinase	GALK1		-0.21791	NaN	-0.235909	-0.451051	NaN	-0.507911	-0.226881	-0.479201	7	7	4	2	3	4	2	3	32.9	9.9	15.6	23	181270000	94355000	59585000	27329000	64372000	23993000	31479000	8900300	9393500	1693900	3213500	4486200	107500000	68668000	24892000	13942000
Q10471;Q8N4A0	Polypeptide N-acetylgalactosaminyltransferase 2;Polypeptide N-acetylgalactosaminyltransferase 2 soluble form	GALNT2		0.488823	0.752749	-0.0112099	0.351741	0.546462	-0.382363	0.443805	0.22395	18	18	10	7	17	10	7	17	39.9	25.7	16.6	37.1	2717500000	1052900000	1054600000	609920000	378840000	98948000	184500000	95383000	207140000	39729000	86314000	81092000	2131500000	914260000	783810000	433450000
Q14353	Guanidinoacetate N-methyltransferase	GAMT	Y	-0.236894	NaN	-0.493317	-0.291786	NaN	-0.419083	-0.359416	-0.354031	4	4	2	0	3	2	0	3	36	14.8	0	30.1	83745000	36881000	26011000	20853000	17368000	6475000	6076700	4816000	0	0	0	0	66377000	30406000	19934000	16037000
Q14697	Neutral alpha-glucosidase AB	GANAB		0.342896	0.561008	-0.167815	-0.033924	0.496922	-0.682557	0.276513	0.00528979	37	37	33	25	22	33	25	22	54.3	46.5	44.9	36.7	9048400000	3112100000	3556300000	2380000000	5295500000	1744400000	2267900000	1283200000	1603600000	398780000	549750000	655060000	2149300000	968970000	738600000	441740000
P04406;O14556	Glyceraldehyde-3-phosphate dehydrogenase	GAPDH		0.346645	0.864255	-0.0121844	-0.0949572	0.603881	-0.206862	0.444876	0.147315	26	26	24	22	21	24	22	21	88.7	84.5	80.6	81.5	272720000000	93684000000	106450000000	72581000000	82129000000	27440000000	34489000000	20200000000	65764000000	14460000000	26184000000	25120000000	124820000000	51784000000	45779000000	27262000000
Q9NY12	H/ACA ribonucleoprotein complex subunit 1	GAR1		-0.276328	-0.248194	-0.133733	-0.370191	-0.11196	0.247077	-0.218089	-0.0559862	11	11	9	3	10	9	3	10	35.5	31.3	15.7	31.3	12956000000	5150300000	4226100000	3579600000	2473500000	1019700000	847670000	606150000	3587800000	1375200000	1079700000	1132900000	6894700000	2755400000	2298800000	1840600000
P41250	Glycine--tRNA ligase	GARS		0.218719	0.28629	-0.288435	-0.0797982	0.0127832	-0.489443	0.0940063	-0.169534	32	32	31	11	27	31	11	27	56.2	56.2	21.7	48.7	17184000000	6691600000	6438800000	4053600000	9452400000	3308300000	3881500000	2262600000	964920000	163600000	381820000	419500000	6766800000	3219700000	2175600000	1371500000
P22102	Trifunctional purine biosynthetic protein adenosine-3;Phosphoribosylamine--glycine ligase;Phosphoribosylformylglycinamidine cyclo-ligase;Phosphoribosylglycinamide formyltransferase	GART		0.186627	NaN	-0.0916021	-0.129529	NaN	-0.264998	0.0542095	-0.195674	13	13	9	1	8	9	1	8	19.3	14.2	1.3	13.1	1280900000	454550000	490310000	336030000	1057800000	368980000	395460000	293410000	3534200	0	0	3534200	219510000	85578000	94848000	39086000
Q86YP4	Transcriptional repressor p66-alpha	GATAD2A		0.113834	0.0546401	-0.0037125	-0.237711	-0.33468	-0.065642	0.0557186	-0.208355	17	15	16	4	11	14	3	10	36.5	34.4	9.8	26.9	2669600000	1052800000	953890000	662970000	1834400000	690570000	684520000	459290000	111150000	35915000	32256000	42977000	724110000	326300000	237120000	160700000
Q8WXI9	Transcriptional repressor p66-beta	GATAD2B		-0.168463	-0.271479	0.0313952	-0.19512	-0.101861	-0.199968	-0.13065	-0.164938	23	21	20	15	19	18	14	18	53.3	51.9	39.8	46.2	12101000000	4746000000	4223200000	3131500000	5534600000	2117000000	1970000000	1447600000	1761400000	748150000	406470000	606770000	4804700000	1880800000	1846700000	1077100000
Q92538	Golgi-specific brefeldin A-resistance guanine nucleotide exchange factor 1	GBF1		0.737168	1.11563	0.0214797	0.491289	1.00007	-0.548565	0.692665	0.446962	41	41	27	16	34	27	16	34	36.7	23.8	14.5	31.1	4081800000	1368000000	1789600000	924200000	1930300000	469360000	961270000	499700000	150850000	23029000	46821000	81003000	2000600000	875610000	781480000	343490000
P28676	Grancalcin	GCA		0.260387	NaN	-0.121612	0.0647449	NaN	-0.277272	0.081994	-0.0961519	5	5	4	0	4	4	0	4	27.6	23	0	22.6	194730000	78342000	71444000	44943000	79655000	28642000	30485000	20528000	0	0	0	0	115070000	49700000	40959000	24414000
Q8IWJ2	GRIP and coiled-coil domain-containing protein 2	GCC2		0.445621	0.166073	-0.0615109	0.505586	0.388134	-0.781826	0.198352	0.141882	58	55	50	25	35	48	23	32	46.5	39.6	22.6	27.8	6222900000	1836300000	2574400000	1812200000	4887000000	1305500000	2120500000	1461000000	476480000	149160000	122210000	205120000	859410000	381660000	331650000	146100000
P48507	Glutamate--cysteine ligase regulatory subunit	GCLM		0.147958	NaN	-0.319262	0.120485	NaN	-0.108363	-0.0668202	0.0105937	3	3	3	0	2	3	0	2	15.7	15.7	0	10.9	162550000	56423000	50720000	55408000	93000000	27208000	26899000	38893000	0	0	0	0	69551000	29216000	23821000	16515000
Q92616	Translational activator GCN1	GCN1L1		0.0729976	0.0840643	-0.20083	0.285698	0.355693	-0.542837	-0.00870643	0.0863399	146	146	131	97	121	131	97	121	65.1	59.6	49.6	58.5	60226000000	22300000000	20333000000	17593000000	29757000000	10066000000	10962000000	8728900000	10573000000	3184100000	2886000000	4502900000	19895000000	9050400000	6484200000	4360700000
P31150	Rab GDP dissociation inhibitor alpha	GDI1	Y	-0.228047	NaN	-0.862838	-0.372318	NaN	-0.611447	-0.510806	-0.486934	13	7	9	4	11	3	0	6	44.1	28.2	11.2	37.1	208160000	149290000	31508000	27366000	49410000	27823000	9489000	12099000	0	0	0	0	158750000	121470000	22019000	15267000
P50395	Rab GDP dissociation inhibitor beta	GDI2		0.153805	0.759752	-0.212267	-0.158059	0.599032	-0.28093	0.290377	0.108353	24	18	23	10	18	17	6	13	67.2	64	29.7	52.1	4934600000	1724700000	1933600000	1276300000	2355700000	720550000	1097700000	537430000	654220000	127120000	182130000	344970000	1924700000	877060000	653730000	393940000
O14893	Gem-associated protein 2	GEMIN2		-0.138473	0.0104934	0.0990932	-0.0981658	0.046002	-0.874349	-0.00632322	-0.256057	14	14	10	11	9	10	11	9	75	47.1	67.1	48.6	2687400000	956630000	1000400000	730390000	986780000	353150000	385870000	247760000	1312800000	424850000	434180000	453740000	387890000	178620000	180370000	28893000
P57678	Gem-associated protein 4	GEMIN4		-0.0667597	-0.0879787	0.249627	0.0747794	0.00259452	-0.850116	0.0400835	-0.201056	38	38	34	32	23	34	32	23	48.4	44	42.6	32.2	11291000000	4156000000	3821800000	3312700000	5872200000	2150600000	2005800000	1715900000	3690400000	1315100000	1027400000	1347800000	1727900000	690250000	788640000	248980000
Q8TEQ6	Gem-associated protein 5	GEMIN5		0.00590296	0.104739	-0.0624146	0.157044	0.111298	-1.35657	0.0177129	-0.214402	68	68	61	54	35	61	54	35	59.2	57.3	49.7	36.9	20616000000	7301100000	6710600000	6604300000	15450000000	5663500000	5239000000	4547400000	4283000000	1185700000	1131600000	1965700000	882980000	451890000	339930000	91150000
Q9H840	Gem-associated protein 7	GEMIN7		-0.320126	-0.0218044	NaN	-0.397619	0.0692897	NaN	-0.163268	-0.145358	4	4	2	3	1	2	3	1	70.2	30.5	45	25.2	217010000	153060000	27725000	36232000	26168000	9509300	8627800	8030700	189310000	142010000	19097000	28202000	1538500	1538500	0	0
Q9NWZ8	Gem-associated protein 8	GEMIN8		-0.180577	-0.153623	NaN	0.0668125	-0.0974401	NaN	-0.167037	-0.0129775	3	3	1	3	1	1	3	1	14	3.7	14	3.7	217040000	87914000	56366000	72763000	37324000	14583000	12376000	10365000	152440000	62061000	32319000	58055000	27283000	11270000	11671000	4343400
Q7L5D6	Golgi to ER traffic protein 4 homolog	GET4		0.621712	0.743127	0.0963968	0.30381	0.586981	-0.908578	0.513188	0.12398	11	11	10	9	5	10	9	5	36.7	31.2	35.2	21.1	1280200000	392870000	548590000	338770000	486460000	134390000	250090000	101980000	578310000	142530000	224800000	210990000	215450000	115950000	73696000	25803000
Q06210	Glutamine--fructose-6-phosphate aminotransferase [isomerizing] 1	GFPT1		0.104873	0.592732	-0.0995099	-0.0320051	0.546561	-0.464823	0.229321	0.0764314	27	23	23	3	20	20	2	16	51.4	44.2	9.9	39.1	2891300000	1111800000	1192300000	587220000	1524700000	464640000	723810000	336230000	43236000	9588000	17603000	16045000	1323400000	637620000	450870000	234950000
O75223	Gamma-glutamylcyclotransferase	GGCT		0.254473	NaN	-0.365091	0.046002	NaN	-0.312115	-0.0223024	-0.121973	2	2	2	0	1	2	0	1	12.2	12.2	0	6.9	492480000	196190000	168550000	127740000	393080000	150030000	140910000	102140000	0	0	0	0	99404000	46165000	27639000	25601000
Q9H3K2	Growth hormone-inducible transmembrane protein	GHITM	Y	-0.822197	0.0330882	-0.591984	-0.614845	-0.0282633	-1.71762	-0.413621	-0.630655	8	8	6	2	8	6	2	8	24.9	15.1	5.5	24.9	2057500000	1222000000	501120000	334400000	1009100000	532610000	241200000	235240000	105430000	43468000	31817000	30142000	943070000	645960000	228100000	69012000
Q9NWU2	Glucose-induced degradation protein 8 homolog	GID8		0.257735	0.293606	0.086512	0.0364682	0.432639	-0.517317	0.215409	0.0351406	10	10	10	3	9	10	3	9	66.2	66.2	27.6	66.2	1766100000	697300000	636620000	432200000	749490000	313900000	246010000	189590000	255250000	50072000	95983000	109190000	761370000	333320000	294630000	133420000
Q6Y7W6;REV__Q86UU1	PERQ amino acid-rich with GYF domain-containing protein 2	GIGYF2		-0.118978	-0.0046385	-0.276555	0.0564448	0.1125	-0.494333	-0.129108	-0.0837068	60	58	49	38	43	48	38	41	52.5	43.7	40	41.3	20032000000	7828700000	6725800000	5477800000	13087000000	5020300000	4556800000	3509600000	3244200000	1071200000	924520000	1248400000	3701500000	1737200000	1244500000	719770000
Q9Y248	DNA replication complex GINS protein PSF2	GINS2		0.313594	0.479644	-0.220631	0.0425043	0.471656	-0.27425	0.220491	0.11258	5	5	4	1	3	4	1	3	51.9	36.8	15.1	23.2	153050000	73377000	43880000	35791000	41035000	13447000	16201000	11387000	15428000	4199400	5359500	5869100	96587000	55731000	22320000	18536000
Q9BRX5	DNA replication complex GINS protein PSF3	GINS3		0.222063	NaN	0.209641	0.406319	NaN	0.122474	0.215865	0.271366	5	5	4	0	3	4	0	3	29.6	25.9	0	11.6	108050000	48439000	31138000	28477000	54434000	19527000	16091000	18816000	0	0	0	0	53620000	28912000	15047000	9661100
Q9BRT9	DNA replication complex GINS protein SLD5;DNA replication complex GINS protein SLD5, N-terminally processed	GINS4		0.355918	0.245131	-0.0885155	0.000576963	-0.0345001	-0.234414	0.1829	-0.0857927	6	6	4	2	4	4	2	4	43.9	24.7	19.3	24.7	387150000	141270000	150610000	95269000	128110000	35394000	64033000	28680000	81633000	27128000	25982000	28523000	177410000	78750000	60591000	38066000
O14908;Q8TF64	PDZ domain-containing protein GIPC1	GIPC1		0.309176	0.420725	-0.151154	0.171207	0.399116	-0.306894	0.213349	0.116844	14	14	13	8	10	13	8	10	59.5	58.3	33.3	47.1	2281200000	792650000	808160000	680380000	961570000	300230000	405060000	256280000	608690000	179050000	154110000	275530000	710930000	313370000	248990000	148570000
Q8TF65	PDZ domain-containing protein GIPC2	GIPC2		0.372395	NaN	0.417056	0.24184	NaN	0.0687396	0.394898	0.157884	1	1	1	1	1	1	1	1	5.4	5.4	5.4	5.4	491570000	177340000	191150000	123070000	48347000	14329000	18541000	15476000	181000000	55337000	60814000	64853000	262220000	107680000	111800000	42743000
Q9Y2X7	ARF GTPase-activating protein GIT1	GIT1		0.298306	0.121679	0.182057	0.370945	0.421048	-0.145589	0.202554	0.237201	8	6	3	2	7	2	2	5	20.4	8.3	5.5	16.7	457220000	173370000	166550000	117290000	76536000	24524000	26245000	25767000	26407000	11146000	5868500	9392500	354270000	137700000	134440000	82134000
P36383	Gap junction gamma-1 protein	GJC1		-0.0295881	NaN	-0.265622	-0.245215	NaN	0.29443	-0.142783	0.0496935	3	3	2	0	3	2	0	3	15.9	8.6	0	15.9	168990000	87245000	45513000	36228000	78883000	33841000	27175000	17867000	0	0	0	0	90103000	53404000	18338000	18361000
Q53GS7	Nucleoporin GLE1	GLE1		-0.332771	-0.0745626	-0.00300393	0.0596322	-0.129071	0.168514	-0.129965	0.0382114	8	8	3	1	8	3	1	8	20.1	7.4	3.3	20.1	644200000	247050000	230890000	166270000	180290000	63290000	60813000	56192000	42111000	15012000	12921000	14178000	421790000	168740000	157150000	95897000
Q92896	Golgi apparatus protein 1	GLG1		-0.0936943	-0.0542125	-0.294509	0.0367495	0.0945063	-0.364533	-0.143697	-0.0638012	32	32	19	6	30	19	6	30	39.8	24.2	9	34.2	3046000000	1297800000	985070000	763130000	1723300000	655720000	615720000	451880000	229900000	80214000	51521000	98163000	1092800000	561890000	317830000	213090000
P48060	Glioma pathogenesis-related protein 1	GLIPR1		0.32458	NaN	-0.0360672	0.111966	NaN	-0.27645	0.155497	-0.0692097	8	8	6	2	7	6	2	7	47.4	30.8	9	42.9	1387900000	575310000	518200000	294360000	138450000	48654000	54485000	35314000	53829000	12441000	21659000	19729000	1195600000	514210000	442050000	239320000
Q9H4G4	Golgi-associated plant pathogenesis-related protein 1	GLIPR2		0.602837	-0.407344	0.135141	-0.022112	0.0311128	-1.13116	0.168176	-0.284464	5	5	5	3	5	5	3	5	56.5	56.5	37	56.5	1145300000	476120000	474970000	194180000	155560000	33146000	84853000	37556000	322950000	152540000	81164000	89252000	666760000	290440000	308950000	67374000
Q92990	Glomulin	GLMN		0.851279	NaN	-0.16482	0.38228	NaN	-0.455495	0.430895	0.0233689	5	5	2	1	4	2	1	4	16.2	6.7	3.2	13	64196000	18321000	25076000	20799000	9211400	2276100	4584300	2351000	34794000	8460300	11405000	14929000	20190000	7584100	9087000	3518600
Q04760	Lactoylglutathione lyase	GLO1		0.206768	0.626673	-0.324365	-0.074031	0.497025	-0.200747	0.221052	0.107188	15	15	14	10	13	14	10	13	84.8	84.8	69.6	84.8	15367000000	6052400000	5023600000	4291400000	5408900000	1975900000	2070300000	1362700000	3390600000	1031800000	878990000	1479800000	6568000000	3044700000	2074300000	1448900000
Q9HC38	Glyoxalase domain-containing protein 4	GLOD4		0.199123	NaN	-0.312545	-0.0572566	NaN	-0.474192	-0.0341455	-0.250715	5	5	4	0	5	4	0	5	19.8	16	0	19.8	573730000	259970000	199540000	114230000	315340000	110760000	128220000	76363000	0	0	0	0	258390000	149210000	71322000	37867000
O76003	Glutaredoxin-3	GLRX3		0.373175	NaN	-0.203452	0.0465609	NaN	-0.401273	0.11348	-0.160048	10	10	8	7	4	8	7	4	42.4	34.3	35.8	20	1081400000	390540000	344200000	346630000	348730000	124350000	122800000	101580000	129000000	0	12888000	116120000	603630000	266180000	208510000	128930000
O94925	Glutaminase kidney isoform, mitochondrial	GLS		0.590626	1.13475	0.191184	-0.172929	1.2658	-0.366634	0.691058	0.439084	16	16	11	5	15	11	5	15	37.1	24.8	14.3	34.4	1830300000	551510000	854950000	423830000	788990000	233850000	391100000	164040000	82522000	12259000	30022000	40241000	958770000	305400000	433830000	219540000
Q9NZM5	Glioma tumor suppressor candidate region gene 2 protein	GLTSCR2		-0.23613	-0.312312	-0.120733	-0.408263	-0.205114	0.109695	-0.2209	-0.152003	16	16	12	12	16	12	12	16	38.7	30.5	32.4	38.7	8858200000	3442500000	2941600000	2474200000	2633300000	1079300000	973500000	580470000	1306900000	416750000	345060000	545090000	4918100000	1946400000	1623000000	1348600000
P00367;P49448	Glutamate dehydrogenase 1, mitochondrial;Glutamate dehydrogenase 2, mitochondrial	GLUD1;GLUD2		-0.101722	-0.048263	0.0219061	0.0352016	-0.00497143	0.162726	-0.0418032	0.0661053	22	22	20	10	14	20	10	14	50.5	49.1	22.6	36	4600300000	1853800000	1523800000	1222700000	3131100000	1202500000	1099800000	828790000	736620000	341040000	176770000	218820000	732570000	310270000	247220000	175070000
Q9Y692	Glucocorticoid modulatory element-binding protein 1	GMEB1		-0.412962	NaN	-0.0227714	-0.230804	NaN	-0.0976871	-0.204715	-0.162711	10	9	6	3	9	5	3	8	22.2	16.2	9.9	20.6	1034100000	465730000	334790000	233550000	326190000	136500000	100170000	89527000	111490000	48491000	29783000	33213000	596390000	280740000	204840000	110810000
Q9UKD1	Glucocorticoid modulatory element-binding protein 2	GMEB2		NaN	-0.341519	-0.10967	NaN	-0.352934	-0.0374584	-0.220942	-0.18659	4	3	2	3	2	1	3	1	16.2	5.7	14.5	5.7	229330000	94830000	68908000	65595000	53273000	21617000	18140000	13517000	95738000	40958000	23041000	31739000	80322000	32255000	27727000	20340000
P60983;O60234	Glia maturation factor beta	GMFB		0.427928	0.590434	-0.180201	0.144046	0.617016	-0.657058	0.315597	0.125594	7	7	5	4	7	5	4	7	72.5	59.2	42.3	72.5	2600400000	1041400000	1033700000	525260000	463490000	155050000	199340000	109090000	384180000	81814000	196850000	105520000	1752700000	804530000	637560000	310650000
P49915	GMP synthase [glutamine-hydrolyzing]	GMPS		0.392207	NaN	-0.0696487	0.281194	NaN	-0.817867	0.179683	-0.166114	12	12	11	1	7	11	1	7	27.8	26.3	5.5	18.2	819390000	269430000	335690000	214270000	331500000	77380000	147930000	106190000	34900000	0	14558000	20342000	452990000	192050000	173200000	87735000
P29992;P50148;O95837	Guanine nucleotide-binding protein subunit alpha-11	GNA11		0.778797	0.751464	0.0277203	0.317651	0.74192	-0.896442	0.558627	0.204103	11	11	6	4	10	6	4	10	39.8	25.3	15.9	37.6	1485400000	614460000	599640000	271260000	177300000	44902000	84405000	47989000	118770000	33387000	35840000	49540000	1189300000	536170000	479390000	173730000
P04899;P19087;A8MTJ3;P11488	Guanine nucleotide-binding protein G(i) subunit alpha-2	GNAI2		0.215368	0.198368	0.169797	-0.0138439	0.216734	-0.504018	0.194633	-0.0701131	22	12	20	16	21	12	8	12	68.5	64.2	56.1	66.2	49868000000	19623000000	20487000000	9757400000	5266900000	1670100000	2244700000	1352100000	4146400000	1211500000	1287300000	1647600000	40455000000	16742000000	16955000000	6757600000
P08754	Guanine nucleotide-binding protein G(k) subunit alpha	GNAI3		0.267476	0.360196	0.0909889	0.0650208	0.407842	-0.411637	0.243832	0.0586952	22	15	16	13	20	10	7	14	66.1	50.6	54	59.9	7780600000	2765800000	3323700000	1691100000	1332900000	371930000	606000000	354960000	815130000	231920000	265240000	317960000	5632600000	2162000000	2452500000	1018200000
P09471	Guanine nucleotide-binding protein G(o) subunit alpha	GNAO1		0.204642	NaN	0.176706	0.0216219	NaN	-0.534475	0.190741	-0.229797	8	6	4	3	7	2	1	5	29.4	13	10.7	25.1	885550000	370240000	340000000	175310000	49573000	17760000	19024000	12789000	32442000	0	0	32442000	803540000	352480000	320980000	130080000
P63092;Q5JWF2	Guanine nucleotide-binding protein G(s) subunit alpha isoforms short;Guanine nucleotide-binding protein G(s) subunit alpha isoforms XLas	GNAS		0.13606	0.0659858	0.0451634	0.185232	0.112633	-0.550824	0.0829296	-0.0484968	19	14	18	13	17	13	10	13	55.6	53.8	44.7	46.7	7071400000	2767700000	2591200000	1712500000	1631100000	538400000	615440000	477240000	1326000000	400800000	401670000	523500000	4114300000	1828500000	1574100000	711750000
P62873	Guanine nucleotide-binding protein G(I)/G(S)/G(T) subunit beta-1	GNB1		0.142348	0.0846086	0.127501	0.0462815	0.0786098	-0.464564	0.11836	-0.0927042	17	10	16	13	17	10	7	10	70.6	61.5	54.7	70.6	10019000000	3907600000	3820700000	2290500000	2751700000	947010000	1086800000	717840000	1988500000	723740000	606960000	657790000	5278700000	2236900000	2126900000	914850000
P62879	Guanine nucleotide-binding protein G(I)/G(S)/G(T) subunit beta-2	GNB2		0.170951	0.113034	0.170438	0.0919367	0.111031	-0.30381	0.151729	-0.0213602	18	8	15	15	17	6	7	7	70.3	61.2	66.5	69.4	34858000000	13565000000	12945000000	8347500000	5880400000	1968800000	2103500000	1808000000	7001300000	2577700000	1971600000	2452100000	21976000000	9018600000	8870100000	4087400000
P63244	Guanine nucleotide-binding protein subunit beta-2-like 1;Guanine nucleotide-binding protein subunit beta-2-like 1, N-terminally processed	GNB2L1		-0.0743651	-0.104434	-0.0312383	0.0630887	0.0434845	-0.120232	-0.0696992	-0.00224273	25	25	24	20	22	24	20	22	95	86.1	89.9	89.9	124030000000	46864000000	41935000000	35228000000	25921000000	9088100000	9163000000	7669700000	39354000000	13660000000	11414000000	14279000000	58752000000	24116000000	21358000000	13279000000
Q9HAV0	Guanine nucleotide-binding protein subunit beta-4	GNB4		0.315566	-0.384847	0.18612	0.258941	0.325732	-0.297289	0.0695005	0.121537	15	7	9	10	12	3	4	4	62.4	33.5	42.4	52.1	598610000	223580000	226980000	148050000	98374000	34025000	42665000	21685000	157820000	42114000	35136000	80571000	342410000	147440000	149180000	45799000
Q9UBI6	Guanine nucleotide-binding protein G(I)/G(S)/G(O) subunit gamma-12	GNG12		0.202261	0.124328	0.0244615	-0.0949572	0.0104934	-0.523484	0.118847	-0.184813	7	7	7	6	7	7	6	7	80.6	80.6	70.8	80.6	12222000000	4562200000	4658800000	3001300000	2794200000	894000000	1267300000	632920000	2933500000	1008000000	869280000	1056200000	6494500000	2660200000	2522200000	1312100000
P63218	Guanine nucleotide-binding protein G(I)/G(S)/G(O) subunit gamma-5	GNG5		1.06778	NaN	0.0289934	0.578987	NaN	-1.20903	0.639927	-0.0541227	4	4	2	0	4	2	0	4	77.9	54.4	0	77.9	569260000	258940000	238010000	72315000	43587000	10339000	20840000	12408000	0	0	0	0	525670000	248600000	217170000	59907000
P36915	Guanine nucleotide-binding protein-like 1	GNL1		0.178874	NaN	-0.194807	-0.0086387	NaN	-0.90417	0.00409864	-0.388006	10	10	4	2	8	4	2	8	20.8	9.2	6.9	17.1	636620000	275340000	235790000	125490000	148600000	46782000	60850000	40973000	23635000	5994300	6511400	11129000	464380000	222560000	168430000	73385000
Q13823	Nucleolar GTP-binding protein 2	GNL2		-0.0724372	-0.316654	-0.0392066	-0.415826	-0.127116	0.268913	-0.137568	-0.0638364	20	20	13	16	11	13	16	11	31.6	24.8	26.5	19.2	2854800000	1105700000	896550000	852640000	781480000	313410000	288630000	179440000	1168300000	451270000	277700000	439330000	905070000	340970000	330220000	233880000
Q9BVP2	Guanine nucleotide-binding protein-like 3	GNL3		-0.355627	-0.364626	-0.0755808	-0.368663	-0.241867	0.138945	-0.258908	-0.140693	33	33	29	21	31	29	21	31	58.3	52.8	48.3	54.1	22105000000	8692500000	7370000000	6042700000	7481500000	3127300000	2570500000	1783700000	4077700000	1582600000	1182800000	1312300000	10546000000	3982500000	3616700000	2946600000
Q96EK6	Glucosamine 6-phosphate N-acetyltransferase	GNPNAT1		0.0969365	1.32181	-0.197633	-0.151106	1.04579	-0.419604	0.566013	0.307502	6	6	6	2	4	6	2	4	58.2	58.2	25.5	43.5	535260000	208050000	194010000	133190000	131080000	50447000	51119000	29512000	124890000	23594000	54273000	47018000	279290000	134010000	88618000	56662000
P15586	N-acetylglucosamine-6-sulfatase	GNS		0.067914	0.318461	-0.139061	-0.0883468	0.213627	-0.320432	0.0946009	-0.0483973	5	5	3	2	5	3	2	5	18.8	11.4	10	18.8	322350000	147170000	102130000	73050000	116030000	44936000	44178000	26914000	37771000	10567000	12744000	14461000	168550000	91671000	45204000	31676000
Q08379	Golgin subfamily A member 2	GOLGA2		-0.227945	-0.0928786	-0.094834	-0.226493	-0.0450593	-0.21563	-0.137182	-0.159971	45	44	42	28	29	41	28	28	52	50.7	39.5	41.8	18420000000	7344500000	5865800000	5210200000	9542500000	3874900000	3281400000	2386200000	5915300000	2239200000	1573500000	2102600000	2962700000	1230400000	1010900000	721460000
Q08378	Golgin subfamily A member 3	GOLGA3		-0.025177	-0.0560562	-0.0832024	-0.037799	0.041243	-0.114082	-0.054617	-0.0354855	60	60	49	38	37	49	38	37	55.1	42.9	38.7	34.8	7628800000	3076900000	2659200000	1892700000	5362300000	2203900000	1945100000	1213400000	924660000	332840000	258610000	333210000	1341900000	540170000	455580000	346160000
Q13439	Golgin subfamily A member 4	GOLGA4		0.643025	0.891808	-0.282614	0.629473	0.884012	-1.25068	0.49883	0.345869	47	47	35	16	14	35	16	14	23.6	17.9	9.3	7.4	2607800000	661520000	1169500000	776790000	1573000000	382540000	783780000	406650000	636730000	64971000	239370000	332380000	398130000	214010000	146360000	37757000
Q7Z5G4;Q2TAP0	Golgin subfamily A member 7	GOLGA7		0.487075	NaN	-0.02283	0.0332292	NaN	-0.211665	0.254534	-0.0840279	6	6	4	1	6	4	1	6	44.5	32.8	10.9	44.5	1093600000	458470000	418250000	216900000	115700000	34174000	49312000	32210000	27608000	16575000	11034000	0	950310000	407720000	357900000	184690000
Q14789	Golgin subfamily B member 1	GOLGB1		0.0739573	0.0623981	-0.288364	-0.00879836	0.0676387	-0.35345	-0.0411549	-0.0869006	201	200	90	68	199	89	67	198	71	38.5	33.6	70.4	57993000000	25075000000	19057000000	13860000000	7232100000	2606300000	2712900000	1912900000	3491900000	1121400000	1108300000	1262200000	47269000000	21348000000	15236000000	10685000000
O00461	Golgi integral membrane protein 4	GOLIM4		0.396927	NaN	-0.19024	0.27739	NaN	-0.458961	0.133011	-0.0443078	16	16	10	2	14	10	2	14	27.6	18	3.9	25.6	1724900000	682490000	631270000	411160000	815300000	244780000	328390000	242130000	99970000	23287000	35412000	41271000	809640000	414420000	267470000	127760000
Q9H4A6	Golgi phosphoprotein 3	GOLPH3		0.207768	0.196859	-0.396043	0.128029	0.362105	-0.882385	0.0290594	-0.0387125	8	7	4	7	3	3	6	2	44	15.4	38.9	17.8	410600000	144070000	148930000	117590000	91045000	31995000	36753000	22297000	216620000	60800000	73486000	82333000	102930000	51276000	38696000	12960000
Q3T8J9;Q9H869	GON-4-like protein	GON4L		-0.214039	-0.206096	-0.0316806	-0.342836	-0.312868	0.0999011	-0.148118	-0.170702	15	15	7	4	9	7	4	9	10.8	5.2	2.3	7.3	629480000	252420000	198910000	178150000	195560000	70336000	66532000	58692000	179440000	105360000	35912000	38166000	254480000	76722000	96466000	81294000
Q9BQQ3	Golgi reassembly-stacking protein 1	GORASP1		-0.334607	NaN	-0.253481	-0.189318	NaN	-0.235297	-0.293474	-0.212125	4	4	1	2	3	1	2	3	14.5	6.1	7.7	13	411770000	155340000	135160000	121270000	122970000	45853000	39126000	37995000	107420000	31908000	35512000	39998000	181380000	77585000	60521000	43272000
Q9H8Y8	Golgi reassembly-stacking protein 2	GORASP2		0.15056	NaN	-0.34055	0.00317044	NaN	-0.839493	-0.074198	-0.357492	6	6	5	1	6	5	1	6	20.8	19.2	4.6	20.8	767360000	314440000	322010000	130910000	392110000	119310000	178820000	93980000	32717000	7501000	13225000	11991000	342540000	187630000	129970000	24936000
O95249	Golgi SNAP receptor complex member 1	GOSR1		0.0769695	0.378068	-0.271479	-0.277149	0.313594	-0.331282	0.0853657	-0.0675104	6	6	5	3	3	5	3	3	29.6	23.6	20.4	18	366540000	156460000	82153000	127920000	146010000	65777000	43274000	36960000	87492000	9754100	10423000	67314000	133040000	80933000	28455000	23648000
O14653	Golgi SNAP receptor complex member 2	GOSR2		-0.0446574	NaN	-0.109016	-0.053868	NaN	0.00662118	-0.0764781	-0.0233064	6	6	4	2	5	4	2	5	48.1	29.2	17	42.9	580610000	224990000	230570000	125050000	248730000	89033000	94775000	64918000	47756000	6183600	34046000	7526500	284130000	129780000	101750000	52603000
P17174	Aspartate aminotransferase, cytoplasmic	GOT1		0.213378	0.699729	-0.434715	-0.0645252	0.511063	-0.61277	0.232022	0.0168766	17	17	15	10	14	15	10	14	58.4	50.4	45.3	46.5	5430900000	2115800000	2010300000	1304800000	2088500000	743660000	842490000	502330000	1026600000	252980000	402010000	371640000	2315800000	1119200000	765840000	430790000
P00505	Aspartate aminotransferase, mitochondrial	GOT2		0.28759	0.872001	-0.300075	-0.0721642	0.647545	-0.355811	0.364763	0.137127	29	29	26	19	21	26	19	21	76	67.4	61.9	56.7	15215000000	5740700000	5570000000	3904600000	6051500000	2024700000	2442300000	1584500000	3094900000	570270000	1104900000	1419800000	6068900000	3145700000	2022800000	900300000
Q9BRR8	G patch domain-containing protein 1	GPATCH1		0.0275787	-0.069573	-0.0409866	0.0364682	-0.205297	-0.489706	-0.0270819	-0.203607	17	17	13	9	12	13	9	12	30.7	24.2	18.9	21.3	1267300000	450290000	375160000	441850000	646080000	207760000	200640000	237670000	368650000	143580000	75994000	149080000	252580000	98947000	98527000	55104000
Q8N954	G patch domain-containing protein 11	GPATCH11		0.337311	NaN	0.137241	-0.119589	NaN	0.169668	0.240742	0.0322772	8	8	8	0	3	8	0	3	29.8	29.8	0	10.2	506740000	180550000	212680000	113510000	440140000	161610000	175980000	102550000	0	0	0	0	66607000	18937000	36703000	10968000
Q5T3I0	G patch domain-containing protein 4	GPATCH4		-0.337758	-0.302849	-0.290445	-0.369911	-0.267931	-0.245249	-0.310212	-0.293353	17	17	14	9	15	14	9	15	48.4	39.5	30.9	46.4	3670000000	1619100000	1086100000	964850000	1845700000	778880000	601550000	465310000	632190000	332050000	95230000	204910000	1192100000	508210000	389280000	294630000
Q9UKJ3;Q7Z570	G patch domain-containing protein 8	GPATCH8		-0.326842	-0.246823	-0.0316512	-0.123277	-0.314535	0.112233	-0.196316	-0.0979341	30	29	7	6	29	7	6	28	27.6	7.3	7.9	27	4963200000	2043900000	1707900000	1211400000	130570000	55736000	40407000	34428000	113250000	69072000	16429000	27746000	4719400000	1919000000	1651100000	1149200000
P35052	Glypican-1;Secreted glypican-1	GPC1		-0.206928	0.0270125	0.231801	-0.217189	0.0257376	-0.0569864	0.0283711	-0.0793205	26	26	16	18	25	16	18	25	53.6	42.3	47.5	53.6	65137000000	24961000000	25207000000	14969000000	1632600000	672210000	557010000	403400000	3369700000	1317300000	846770000	1205700000	60135000000	22971000000	23803000000	13360000000
O75487	Glypican-4;Secreted glypican-4	GPC4		0.049352	-0.0444938	0.377401	-0.282369	-0.073621	0.0363275	0.139002	-0.100572	23	21	15	11	19	13	10	17	54.9	35.6	31.1	44.6	7098300000	2529300000	3000700000	1568200000	1357500000	542530000	496240000	318730000	930390000	313690000	297410000	319290000	4810400000	1673100000	2207100000	930220000
Q9Y625	Glypican-6;Secreted glypican-6	GPC6		-0.122947	-0.00773914	0.0951818	-0.37202	-0.0893134	-0.149041	-0.00908869	-0.198416	21	19	14	11	17	12	10	15	53.5	35.5	33.9	43.2	7087000000	2840600000	2603600000	1642800000	836310000	348590000	304930000	182790000	815660000	288770000	262950000	263940000	5435000000	2203200000	2035700000	1196100000
P43304	Glycerol-3-phosphate dehydrogenase, mitochondrial	GPD2		0.68724	NaN	-0.33971	0.322274	NaN	-0.785726	0.263275	-0.127873	2	2	2	1	2	2	1	2	4.3	4.3	3	4.3	139410000	42794000	62610000	34006000	96377000	26011000	46554000	23812000	9747200	1885000	4234200	3628000	33285000	14898000	11821000	6566400
Q9NQX3	Gephyrin;Molybdopterin adenylyltransferase;Molybdopterin molybdenumtransferase	GPHN		1.08311	0.955462	NaN	0.23008	0.666757	NaN	1.0207	0.464877	11	11	7	6	4	7	6	4	28.1	15.2	17.4	10.1	344510000	75070000	186730000	82714000	194170000	34130000	109540000	50509000	65980000	12391000	30911000	22677000	84355000	28549000	46279000	9527100
P06744	Glucose-6-phosphate isomerase	GPI		0.181675	1.21586	-0.133195	-0.067062	0.790355	-0.278059	0.542278	0.226007	19	13	18	7	14	13	5	11	43.9	40.1	22.4	38	4621900000	1714800000	1859600000	1047500000	2462400000	914590000	1009300000	538560000	498550000	80556000	262920000	155080000	1660900000	719630000	587460000	353850000
Q92917	G patch domain and KOW motifs-containing protein	GPKOW		0.446997	NaN	-0.264842	0.249263	NaN	-1.25322	0.134543	-0.314634	13	13	10	1	13	10	1	13	49.4	38.9	2.3	49.4	1697300000	719480000	682280000	295590000	703110000	263290000	275810000	164020000	0	0	0	0	994230000	456190000	406470000	131570000
Q14956	Transmembrane glycoprotein NMB	GPNMB		0.176195	0.163112	-1.12233	0.172488	0.675545	-0.696143	-0.147229	0.155499	3	3	3	3	1	3	3	1	7.5	7.5	7.5	1.6	409480000	126710000	116770000	166010000	155120000	49742000	63830000	41552000	190050000	37803000	40266000	111980000	64312000	39163000	12670000	12479000
Q96D09	G-protein coupled receptor-associated sorting protein 2	GPRASP2		0.381394	NaN	-0.116332	0.388575	NaN	-0.929226	0.15389	-0.124818	3	2	1	3	1	0	2	0	6.1	2.1	6.1	2.1	53725000	21676000	18937000	13112000	8386300	2616500	3305900	2463900	7779300	1439000	1737700	4602500	37560000	17621000	13894000	6045100
Q13098	COP9 signalosome complex subunit 1	GPS1		0.646992	NaN	0.0836559	0.206893	NaN	-0.60395	0.392647	-0.142298	7	7	7	0	6	7	0	6	19.6	19.6	0	17.1	624290000	243400000	251620000	129270000	397790000	133760000	168310000	95725000	0	0	0	0	226500000	109640000	83310000	33543000
Q8TED1	Probable glutathione peroxidase 8	GPX8		0.419647	NaN	0.0486547	0.11836	NaN	0.0594937	0.246043	0.0892269	8	8	7	2	8	7	2	8	41.1	37.8	16.3	41.1	969410000	415550000	367110000	186750000	281050000	117730000	124920000	38401000	129060000	0	69362000	59698000	559300000	297820000	172830000	88650000
P62993	Growth factor receptor-bound protein 2	GRB2		0.334454	0.415867	0.00762609	0.0267293	0.204015	-0.275996	0.263155	-0.00169376	15	15	15	4	12	15	4	12	64.5	64.5	22.1	55.3	2910900000	1052700000	1175000000	683140000	1315800000	438370000	574200000	303260000	530590000	135740000	216410000	178430000	1064500000	478630000	384390000	201450000
Q9UBQ7	Glyoxylate reductase/hydroxypyruvate reductase	GRHPR		0.279293	NaN	-0.198361	-0.047249	NaN	-0.300768	0.0601443	-0.168447	8	8	8	1	5	8	1	5	39	39	7.6	28	762470000	299290000	306080000	157110000	405050000	153920000	164540000	86585000	1791900	0	0	1791900	355620000	145360000	141530000	68731000
Q9HAV7	GrpE protein homolog 1, mitochondrial	GRPEL1		0.77804	1.3978	-0.0364519	0.402831	1.18764	-0.321477	0.827778	0.55259	13	13	12	3	7	12	3	7	53	48.8	13.4	38.7	1967900000	589320000	870450000	508130000	1313600000	349280000	620550000	343790000	184670000	23512000	87280000	73879000	469610000	216530000	162620000	90462000
Q12849	G-rich sequence factor 1	GRSF1		0.174023	0.0306892	-0.0567463	0.316146	0.120883	-0.689939	0.0524762	-0.0231329	21	21	20	16	20	20	16	20	59.4	57.7	50.4	57.5	29047000000	11032000000	10109000000	7905900000	12349000000	4188600000	4376800000	3783900000	6567800000	2193400000	1952900000	2421500000	10130000000	4649700000	3779500000	1700500000
Q9BQ67	Glutamate-rich WD repeat-containing protein 1	GRWD1		-0.152709	-0.149233	-0.109016	-0.127636	-0.199322	-0.171628	-0.136849	-0.165893	15	15	13	8	14	13	8	14	63.5	50.9	33	57	6996700000	2851600000	2488100000	1657000000	1765800000	654660000	671830000	439320000	2219900000	899540000	668420000	651910000	3011000000	1297400000	1147800000	565790000
Q14687	Genetic suppressor element 1	GSE1		0.083792	NaN	-0.28037	-0.00788419	NaN	-0.649525	-0.0868291	-0.293324	5	5	4	1	3	4	1	3	8.1	5.8	2.4	4.6	266890000	86788000	114340000	65762000	223600000	74237000	88977000	60384000	13988000	0	13988000	0	29305000	12552000	11375000	5378000
P49841;P49840	Glycogen synthase kinase-3 beta	GSK3B		0.470719	NaN	-0.109686	0.22132	NaN	-0.858463	0.20951	-0.219824	4	4	2	0	4	2	0	4	19.3	12.6	0	19.3	162670000	67758000	62101000	32806000	44875000	13886000	15775000	15214000	0	0	0	0	117790000	53873000	46325000	17593000
P06396	Gelsolin	GSN		0.405339	NaN	-0.420434	-0.031312	NaN	-0.697429	0.0507455	-0.326263	22	7	15	6	19	2	2	6	38.9	24.8	13.4	34	981000000	392200000	380240000	208560000	382180000	116790000	173880000	91516000	24597000	9026600	5388600	10182000	574220000	266390000	200970000	106860000
P15170	Eukaryotic peptide chain release factor GTP-binding subunit ERF3A	GSPT1		0.310456	0.510658	-0.0700878	0.143655	0.204767	-0.213069	0.269983	0.0565373	11	7	8	3	8	5	2	5	38.1	24.8	13.2	25.1	1238700000	421150000	468700000	348860000	631380000	191290000	246630000	193460000	110270000	31265000	43752000	35254000	497050000	198600000	178310000	120140000
Q8IYD1	Eukaryotic peptide chain release factor GTP-binding subunit ERF3B	GSPT2		-0.15149	NaN	-0.247132	0.0258793	NaN	-0.31045	-0.198518	-0.132507	6	2	4	1	5	1	0	2	14.3	8.9	1.3	13.1	320680000	140620000	98918000	81135000	155090000	64987000	49409000	40695000	0	0	0	0	165580000	75636000	49508000	40440000
P00390	Glutathione reductase, mitochondrial	GSR		0.215616	0.542803	-0.193008	-0.0655816	0.583519	-0.380822	0.219413	0.103021	9	9	8	5	8	8	5	8	27.2	25.9	18	23	1395800000	454870000	566620000	374310000	859870000	282080000	364600000	213190000	82498000	2626400	10057000	69815000	453430000	170160000	191970000	91306000
P48637	Glutathione synthetase	GSS		0.129085	0.764091	-0.328018	-0.105194	0.761796	-0.231329	0.25843	0.212935	10	10	8	2	6	8	2	6	27.6	24.3	5.7	15.4	1202300000	476240000	443020000	283020000	541780000	193410000	216540000	131830000	155380000	49566000	58731000	47079000	505130000	233260000	167750000	104120000
P21266	Glutathione S-transferase Mu 3	GSTM3		-0.107492	0.598746	-0.624021	-0.213287	0.582267	-0.505001	0.0433258	0.0306562	7	7	5	2	5	5	2	5	35.1	20.4	14.7	25.8	266980000	110510000	85896000	70573000	136330000	53564000	50175000	32591000	71569000	17042000	26024000	28503000	59083000	39906000	9697200	9479900
P78417	Glutathione S-transferase omega-1	GSTO1		0.214622	0.744419	-0.466477	-0.00413202	0.41045	-0.400206	0.246684	0.0398356	17	17	13	9	16	13	9	16	63.1	60.2	42.7	62.7	6546400000	2716800000	2200200000	1629400000	2831800000	1051000000	1074000000	706770000	627530000	125000000	191070000	311450000	3087000000	1540700000	935090000	611170000
P09211	Glutathione S-transferase P	GSTP1		0.209017	0.756169	-0.159541	-0.141717	0.497229	-0.328471	0.318157	0.0539547	11	11	10	9	11	10	9	11	61	61	61	61	21080000000	8087700000	7468300000	5523700000	3470300000	1312300000	1358500000	799540000	6689700000	1774500000	2414200000	2501000000	10920000000	5000900000	3695600000	2223100000
P52657	Transcription initiation factor IIA subunit 2	GTF2A2		-0.0873808	NaN	0.0972062	-0.106281	NaN	1.15685	0.00786286	0.659322	5	4	1	2	3	0	2	2	67.9	6.4	46.8	21.1	324060000	100490000	122020000	101550000	28123000	10512000	10066000	7545100	21119000	5312200	4256700	11550000	274820000	84662000	107700000	82456000
P29084	Transcription initiation factor IIE subunit beta	GTF2E2		0.561497	NaN	-0.00131345	0.118891	NaN	-0.417791	0.307364	-0.124637	6	6	6	1	3	6	1	3	32	32	6.5	18.6	434520000	167310000	164870000	102340000	166900000	54834000	71196000	40865000	22695000	3990900	8452600	10252000	244930000	108490000	85217000	51224000
P35269	General transcription factor IIF subunit 1	GTF2F1		0.259785	NaN	-0.108907	0.057277	NaN	-0.475054	0.0871845	-0.184474	4	4	2	1	3	2	1	3	11.6	5.2	3.1	8.5	170880000	59740000	54421000	56716000	47896000	12160000	18697000	17039000	15395000	0	0	15395000	107590000	47580000	35723000	24282000
P13984	General transcription factor IIF subunit 2	GTF2F2		0.409798	NaN	0.031254	0.190678	NaN	-0.512143	0.232906	-0.118351	12	12	7	6	8	7	6	8	57	39.4	32.9	41.8	1446300000	515020000	542680000	388560000	596530000	191880000	248840000	155810000	200540000	104160000	3499700	92883000	649200000	218990000	290340000	139870000
Q6P1K8;Q13888	General transcription factor IIH subunit 2-like protein;General transcription factor IIH subunit 2	GTF2H2C;GTF2H2		-0.162105	NaN	0.119688	-0.156032	NaN	0.139862	-0.0143393	-0.000512248	10	10	8	1	5	8	1	5	32.4	27.8	2.8	17.2	831600000	321150000	286880000	223560000	298930000	109280000	110340000	79309000	48771000	21196000	14259000	13316000	483890000	190680000	162280000	130940000
Q13889	General transcription factor IIH subunit 3	GTF2H3		-0.269043	-0.217826	-0.35032	-0.220597	-0.0742436	-0.152372	-0.278035	-0.147831	10	10	8	6	5	8	6	5	46.1	36.7	30.5	25.6	542150000	221610000	149240000	171310000	151250000	84602000	38578000	28073000	218360000	62309000	56663000	99383000	172550000	74696000	53999000	43851000
Q92759	General transcription factor IIH subunit 4	GTF2H4		-0.104279	0.0554733	-0.0415062	-0.349401	-0.00148674	0.0418037	-0.0286018	-0.0927094	7	7	6	4	7	6	4	7	25.8	23.4	17.1	25.8	945900000	356740000	309920000	279250000	271160000	93335000	101940000	75887000	244800000	87223000	63110000	94463000	429940000	176180000	144870000	108900000
P78347;Q6EKJ0;Q86UP8	General transcription factor II-I	GTF2I		-0.146004	0.111966	-0.089866	-0.455534	0.103397	-0.160798	-0.0369896	-0.153035	15	15	7	4	15	7	4	15	25.2	13.5	9.9	25.2	1163600000	446350000	427070000	290140000	320300000	132490000	117410000	70405000	105970000	29109000	23689000	53175000	737270000	284750000	285970000	166560000
Q12789	General transcription factor 3C polypeptide 1	GTF3C1		0.108223	0.188021	-0.0745778	0.0427844	0.29007	-0.223391	0.0780268	0.0516505	90	90	62	51	82	62	51	82	55.3	39.6	36.8	50.4	25377000000	10079000000	8801400000	6496500000	6305500000	2522100000	2213300000	1570100000	4192700000	1133500000	1313100000	1746100000	14879000000	6423800000	5275000000	3180300000
Q8WUA4	General transcription factor 3C polypeptide 2	GTF3C2		-0.0190973	-0.177702	0.00848689	-0.220379	-0.0387471	-0.167993	-0.0604675	-0.140338	22	22	19	16	16	19	16	16	41.2	37	31.6	29.3	4467500000	1678600000	1585600000	1203300000	1939700000	717380000	727620000	494690000	1185500000	441620000	340500000	403400000	1342300000	519600000	517500000	305200000
Q9Y5Q9	General transcription factor 3C polypeptide 3	GTF3C3		-0.105815	-0.176071	0.0127832	-0.141048	-0.164189	-0.155422	-0.0875852	-0.153521	34	34	27	24	21	27	24	21	52.4	39.5	41	31.3	5407500000	1987000000	1929600000	1490900000	2563400000	921290000	937250000	704870000	844120000	278740000	235060000	330320000	2000000000	786970000	757320000	455690000
Q9UKN8	General transcription factor 3C polypeptide 4	GTF3C4		-0.154265	-0.203851	0.0114956	-0.165127	-0.251384	-0.299383	-0.112568	-0.237558	26	26	18	8	23	18	8	23	45.5	34.4	19.1	40.9	4723500000	1861300000	1697600000	1164600000	1845700000	670030000	694300000	481400000	435170000	175570000	116720000	142890000	2442600000	1015700000	886570000	540270000
Q9Y5Q8	General transcription factor 3C polypeptide 5	GTF3C5		0.0920721	0.0207689	0.0900404	-0.119965	-0.0502335	-0.142417	0.0680058	-0.103669	20	20	15	7	18	15	7	18	49.3	38.2	20.4	43.9	2473800000	956470000	921000000	596310000	867200000	339520000	318920000	208760000	269310000	100380000	72549000	96379000	1337300000	516560000	529530000	291170000
Q9BZE4	Nucleolar GTP-binding protein 1	GTPBP4		-0.303846	-0.231176	0.00475306	-0.234329	-0.260722	0.210139	-0.170648	-0.0782844	26	26	23	10	23	23	10	23	53.3	47.3	24.1	47.9	7910400000	3151500000	2632200000	2126700000	2548200000	1190400000	818520000	539260000	886130000	292300000	251300000	342530000	4476100000	1668800000	1562400000	1244900000
P07305	Histone H1.0;Histone H1.0, N-terminally processed	H1F0		-0.0120825	-0.708892	-0.0573316	-0.327258	-0.284124	0.18954	-0.226291	-0.120979	9	9	7	9	8	7	9	8	28.4	28.4	28.4	28.4	67115000000	26970000000	21102000000	19043000000	7603000000	3065500000	2897300000	1640200000	10149000000	4400800000	2136600000	3611800000	49363000000	19504000000	16068000000	13791000000
Q92522	Histone H1x	H1FX		-0.100206	-0.331699	-0.096283	-0.357622	-0.0992781	0.135009	-0.171943	-0.0933403	12	12	11	8	10	11	8	10	41.8	41.8	37.1	40.8	37884000000	15101000000	12070000000	10714000000	6455100000	2715200000	2276400000	1463500000	9676400000	3851700000	2514200000	3310500000	21753000000	8533700000	7279300000	5939700000
Q71UI9;P0C0S5	Histone H2A.V;Histone H2A.Z	H2AFV;H2AFZ		0.127237	-0.255426	0.165944	-0.579836	-0.226932	0.306379	0.0247168	-0.120247	9	7	6	9	6	4	7	4	60.9	53.9	60.9	53.9	80942000000	30892000000	26483000000	23566000000	5144600000	2065000000	2038000000	1041600000	33818000000	13830000000	9173200000	10815000000	41979000000	14997000000	15272000000	11710000000
P16104	Histone H2AX	H2AFX		-0.121565	-0.412232	0.0297002	-0.442556	-0.307966	0.239276	-0.156579	-0.139231	13	3	10	9	7	3	0	0	67.1	46.9	53.1	32.9	47687000000	18472000000	15031000000	14185000000	1386200000	606460000	472500000	307240000	19733000000	7882700000	5559900000	6290400000	26568000000	9982400000	8998400000	7586900000
O75367	Core histone macro-H2A.1	H2AFY		0.0292762	-0.5199	0.0244615	-0.191607	-0.242772	0.214622	-0.133411	-0.0583177	15	13	13	15	13	11	13	11	57.3	49.5	57.3	49.5	40146000000	15488000000	13097000000	11561000000	3697800000	1391600000	1408000000	898200000	9696700000	4090500000	2306200000	3300000000	26751000000	10006000000	9383300000	7362400000
Q9P0M6	Core histone macro-H2A.2	H2AFY2		0.171719	NaN	-0.210546	0.106348	NaN	0.026021	-0.0067894	0.0667436	13	11	6	6	12	4	4	10	49.2	23.9	22.6	46.2	3838300000	1628900000	1187500000	1021900000	194610000	65200000	75440000	53969000	136110000	102370000	6862000	26879000	3507500000	1461300000	1105200000	941040000
A0A2R8Y619		H2BE1	Y	-0.172132	-0.609685	NaN	-0.724659	-0.297325	NaN	-0.374383	-0.495227	7	1	6	5	6	1	1	1	32	32	27.9	32	1392900000	665440000	370120000	357350000	232190000	97022000	83836000	51335000	769690000	424850000	152500000	192340000	391030000	143570000	133780000	113680000
P84243	Histone H3.3	H3F3A		0.476226	NaN	0.572308	0.124196	NaN	0.657	0.525067	0.415056	10	2	10	6	9	2	1	1	62.5	62.5	48.5	55.1	10962000000	5928200000	2235300000	2798800000	174140000	51858000	89485000	32795000	7087500000	4767500000	627590000	1692400000	3700700000	1108900000	1518200000	1073600000
Q6Y1H2	Very-long-chain (3R)-3-hydroxyacyl-CoA dehydratase 2	HACD2		-0.167588	NaN	-0.448784	0.105544	NaN	-0.352547	-0.301346	-0.105396	4	4	4	1	2	4	1	2	16.9	16.9	4.7	8.7	3123100000	1186700000	884900000	1051500000	231890000	87787000	82011000	62091000	2770200000	1051800000	749040000	969370000	120980000	47142000	53852000	19989000
Q9P035	Very-long-chain (3R)-3-hydroxyacyl-CoA dehydratase 3	HACD3		0.0514417	0.460585	-0.00339432	-0.0288078	0.20364	0.153546	0.18483	0.112869	13	13	12	10	12	12	10	12	34.3	34	33.4	34.3	12851000000	4869500000	4547800000	3433300000	3798700000	1362800000	1440000000	995850000	1888900000	596700000	699160000	593040000	7163000000	2910000000	2408600000	1844400000
Q16836	Hydroxyacyl-coenzyme A dehydrogenase, mitochondrial	HADH		0.138683	NaN	-0.0754136	-0.187066	NaN	-0.336355	0.0356028	-0.25978	6	6	5	2	4	5	2	4	34.7	27.1	13.1	25.2	473570000	165700000	190570000	117300000	116940000	37898000	53690000	25355000	56651000	6237400	27873000	22541000	299980000	121570000	109010000	69401000
P40939	Trifunctional enzyme subunit alpha, mitochondrial;Long-chain enoyl-CoA hydratase;Long chain 3-hydroxyacyl-CoA dehydrogenase	HADHA		0.319387	0.573471	0.0447438	0.0040339	0.513289	-0.743545	0.328607	0.0131025	35	35	34	15	23	34	15	23	61.3	59	30.7	45.7	14448000000	5163200000	5815600000	3468900000	10782000000	3609100000	4382800000	2790300000	826000000	231080000	301100000	293820000	2839500000	1323100000	1131700000	384760000
P55084	Trifunctional enzyme subunit beta, mitochondrial;3-ketoacyl-CoA thiolase	HADHB		0.35682	0.420402	-0.0989381	0.0501882	0.372729	-0.937989	0.243921	-0.0729076	24	24	20	19	11	20	19	11	58	58	52.7	40.3	9223400000	3068200000	3697000000	2458100000	6153700000	1944600000	2603100000	1605900000	1796400000	516400000	610600000	669400000	1273300000	607240000	483300000	182760000
P10915	Hyaluronan and proteoglycan link protein 1	HAPLN1		-0.131708	-0.0535686	0.506907	-0.396973	-0.0753984	0.626205	0.136323	0.116378	16	16	8	9	15	8	9	15	60.5	30.8	40.4	54.5	5071700000	1744700000	1887500000	1439400000	331740000	148970000	118730000	64038000	811140000	316320000	212240000	282580000	3928800000	1279400000	1556600000	1092800000
O14929	Histone acetyltransferase type B catalytic subunit	HAT1		0.441377	NaN	-0.0215408	0.0164963	NaN	-0.355885	0.228406	-0.157713	7	7	7	3	7	7	3	7	31.3	31.3	15.5	31.3	1109400000	414170000	400050000	295160000	493380000	140850000	223580000	128940000	98341000	0	20797000	77544000	517660000	273320000	155670000	88673000
Q96CS2	HAUS augmin-like complex subunit 1	HAUS1		-0.205114	NaN	-0.0249862	-0.250251	NaN	-0.10245	-0.112241	-0.174459	4	4	2	2	2	2	2	2	24.1	8.6	12.6	15.5	208140000	83188000	66380000	58570000	103830000	36828000	38274000	28727000	66328000	32213000	12931000	21183000	37982000	14147000	15175000	8660300
O00165	HCLS1-associated protein X-1	HAX1		0.077243	-0.0733174	-0.203751	0.323889	0.103934	-0.583074	-0.062033	-0.00291719	11	11	9	9	8	9	9	8	67.7	50.5	59.1	50.5	1211200000	400630000	375050000	435490000	378360000	133570000	124830000	119970000	333530000	73508000	81532000	178490000	499270000	193550000	168690000	137030000
Q9Y450	HBS1-like protein	HBS1L		0.152508	NaN	-0.080637	0.257373	NaN	-0.465002	0.04064	-0.0590665	10	10	6	2	6	6	2	6	29.7	14.5	7.7	17.7	673980000	295340000	234890000	143750000	213850000	79597000	84553000	49702000	25892000	8094400	6193400	11604000	434240000	207650000	144140000	82444000
P51610;Q9Y5Z7	Host cell factor 1;HCF N-terminal chain 1;HCF N-terminal chain 2;HCF N-terminal chain 3;HCF N-terminal chain 4;HCF N-terminal chain 5;HCF N-terminal chain 6;HCF C-terminal chain 1;HCF C-terminal chain 2;HCF C-terminal chain 3;HCF C-terminal chain 4;HCF C-terminal chain 5;HCF C-terminal chain 6	HCFC1		-0.24996	-0.0959283	-0.0136546	-0.370098	-0.0522516	-0.0908644	-0.116551	-0.164281	58	58	58	49	46	58	49	46	40	40	36.9	32.9	54550000000	22516000000	17672000000	14362000000	30517000000	13094000000	10200000000	7223200000	12951000000	4855100000	3607000000	4488900000	11082000000	4566600000	3865500000	2649700000
Q13547	Histone deacetylase 1	HDAC1		-0.125982	-0.32974	0.088413	-0.0662612	-0.178078	-0.112412	-0.11234	-0.118189	18	12	16	12	16	11	8	11	52.5	42.7	38.4	45.9	5782700000	2325600000	1998400000	1458600000	1817000000	735960000	629050000	451990000	1120600000	423900000	312240000	384490000	2845000000	1165800000	1057200000	622110000
Q92769	Histone deacetylase 2	HDAC2		-0.146196	-0.11182	0.0244615	-0.151683	-0.081049	-0.0984592	-0.0759508	-0.110085	18	12	16	11	17	11	7	12	51.6	40.8	41	46.9	20369000000	8211800000	6991900000	5165400000	7766700000	3123200000	2745500000	1898000000	3889500000	1470400000	985870000	1433200000	8712900000	3618200000	3260500000	1834200000
O15379	Histone deacetylase 3	HDAC3		-0.272245	NaN	-0.0153159	-0.336701	NaN	-0.161524	-0.138068	-0.246455	9	8	7	1	7	6	1	6	35.7	31.5	5.4	25.7	545610000	220710000	167760000	157140000	350490000	135130000	98064000	117290000	29771000	10041000	9919500	9810900	165350000	75538000	59777000	30034000
Q9UBN7	Histone deacetylase 6	HDAC6		0.474462	NaN	-0.0936635	0.194844	NaN	-0.211983	0.218186	0.00572335	6	6	5	3	4	5	3	4	13.1	10.7	6.4	9.3	148290000	49039000	60349000	38905000	114740000	37690000	45695000	31359000	14370000	1988300	9248200	3133300	19178000	9360200	5404800	4412900
P51858	Hepatoma-derived growth factor	HDGF		0.252779	NaN	-0.415249	-0.193866	NaN	-0.388695	-0.04291	-0.287994	12	12	11	3	6	11	3	6	63.8	60.4	32.9	40.8	1403300000	609200000	425240000	368850000	609000000	221670000	238250000	149090000	119090000	10165000	13766000	95157000	675190000	377370000	173220000	124600000
Q7Z4V5;Q9Y3E1	Hepatoma-derived growth factor-related protein 2	HDGFRP2		0.324695	-0.0547968	-0.146691	0.262674	0.0150693	-0.70167	0.0558666	-0.086681	13	13	12	9	11	12	9	11	22.2	22.2	17.7	21	4274900000	1569800000	1491300000	1213800000	2441500000	768180000	912870000	760430000	714290000	289890000	195320000	229080000	1119100000	511690000	383140000	224270000
Q9H0R4	Haloacid dehalogenase-like hydrolase domain-containing protein 2	HDHD2		0.00690837	NaN	-0.360916	-0.21078	NaN	-0.443517	-0.165313	-0.32246	5	5	3	0	5	3	0	5	41.7	19.3	0	41.7	161230000	76612000	51679000	32940000	70975000	33877000	22043000	15055000	0	0	0	0	90257000	42735000	29636000	17885000
Q00341	Vigilin	HDLBP		0.0543623	0.252779	-0.133068	0.0835197	0.295135	-0.520314	0.0666243	-0.00780199	76	76	73	58	69	73	58	69	63.8	59.5	58.5	60.3	81842000000	29485000000	28587000000	23770000000	56595000000	20313000000	20345000000	15937000000	12785000000	3733000000	3813600000	5238700000	12462000000	5439400000	4427900000	2594500000
[truncated: 2,358 more rows]
